# Supplementary material for: Broadband Access and Ophthalmologist Density in the United States: Cross-Sectional Questionnaire Study
Source: JMIR Public Health Surveill. 2026 May 19;12:e88473. doi: 10.2196/88473 (PMC13186433; doi:10.2196/88473)
Supplement: Multimedia Appendix 1 [file publichealth-v12-e88473-s001.zip]

Archive with 2 entries (2 files):
- SDOH_2019_COUNTY_1_0.csv
- __MACOSX/._SDOH_2019_COUNTY_1_0.csv
