# Supplementary material for: Broadband Access and Ophthalmologist Density in the United States: Cross-Sectional Questionnaire Study
Source: JMIR Public Health Surveill. 2026 May 19;12:e88473. doi: 10.2196/88473 (PMC13186433; doi:10.2196/88473)
Supplement: Multimedia Appendix 1 [file publichealth-v12-e88473-s001.zip › SDOH_2019_COUNTY_1_0.csv]

YEAR	COUNTYFIPS	STATEFIPS	STATE	COUNTY	REGION	TERRITORY	ACS_TOT_POP_WT	ACS_TOT_POP_US_ABOVE1	ACS_TOT_POP_ABOVE5	ACS_TOT_POP_ABOVE15	ACS_TOT_POP_ABOVE16	ACS_TOT_POP_16_19	ACS_TOT_POP_ABOVE25	ACS_TOT_CIVIL_POP_ABOVE18	ACS_TOT_CIVIL_VET_POP_ABOVE25	ACS_TOT_OWN_CHILD_BELOW17	ACS_TOT_WORKER_NWFH	ACS_TOT_WORKER_HH	ACS_TOT_CIVILIAN_LABOR	ACS_TOT_CIVIL_EMPLOY_POP	ACS_TOT_POP_POV	ACS_TOT_CIVIL_NONINST_POP_POV	ACS_TOT_CIVIL_POP_POV	ACS_TOT_GRANDCHILDREN_GP	ACS_TOT_HU	ACS_TOT_HH	ACS_AVG_HH_SIZE	ACS_TOT_CIVIL_NONINST_POP	ACS_TOT_CIVIL_VET_POP	ACS_PCT_CHILD_DISAB	ACS_PCT_DISABLE	ACS_PCT_NONVET_DISABLE_18_64	ACS_PCT_VET_DISABLE_18_64	ACS_PCT_MALE	ACS_PCT_FEMALE	ACS_PCT_CTZ_US_BORN	ACS_PCT_CTZ_NONUS_BORN	ACS_PCT_FOREIGN_BORN	ACS_PCT_NON_CITIZEN	ACS_PCT_CTZ_NATURALIZED	ACS_PCT_CTZ_ABOVE18	ACS_PCT_NONCTN_1990	ACS_PCT_NONCTN_1999	ACS_PCT_NONCTN_2000	ACS_PCT_NONCTN_2010	ACS_PCT_API_LANG	ACS_PCT_ENGL_NOT_ALL	ACS_PCT_ENGL_NOT_WELL	ACS_PCT_ENGL_VERY_WELL
2019	01001	01	Alabama	Autauga County	South	0	55380	54699	52163	44749	43953	3016	37367	41725	5120	11694	23796	24609	25458	24522	54922	54472	41347	993	23493	21397	2.56	54552	5272	9.09	19	15.4	20.06	48.63	51.37	96.54	2.47	3.46	0.99	1.35	75.2	0.18	0.14	0.25	0.42	1.24	0.05	0.75	2.89
2019	01003	01	Alabama	Baldwin County	South	0	212830	210908	201141	174821	172297	10307	151112	166417	19541	39564	87084	93004	99317	95091	209618	209440	163811	5311	114164	80930	2.59	210305	19663	3.8	14.23	11.29	17.06	48.63	51.37	95.53	2.46	4.47	2.01	1.71	76.53	0.13	0.18	0.78	0.92	0.42	0.1	0.61	3.64
2019	01005	01	Alabama	Barbour County	South	0	25361	25050	24012	20968	20636	1080	17964	20054	1328	4150	8108	8231	9262	8413	22417	22417	17168	850	12013	9345	2.41	22475	1328	9.25	21.38	17.37	26.71	52.92	47.08	97.1	1.5	2.9	1.4	1.32	77.79	0.06	0.19	0.83	0.32	0.52	0.17	1.72	4.53
2019	01007	01	Alabama	Bibb County	South	0	22493	22141	21178	18827	18492	1065	16168	17862	1391	3361	7910	8160	9046	8387	20632	20632	16046	1103	9185	6891	2.99	20632	1433	4.38	17.25	16.34	25.54	54.02	45.98	97.99	1.12	2.01	0.89	0.62	78.52	0.39	0	0.19	0.31	0	0.07	0.26	1
2019	01009	01	Alabama	Blount County	South	0	57681	57191	54249	46625	45907	2904	39791	44257	3406	11340	21361	21687	22680	21917	57108	57073	43828	1599	24323	20847	2.74	57217	3417	3.16	14.06	11.33	21.19	49.4	50.6	95.21	1.92	4.79	2.87	1.67	74.07	0.36	0.95	1.15	0.4	0.09	0.19	1.42	4.79
2019	01011	01	Alabama	Bullock County	South	0	10248	10201	9706	8514	8375	675	7101	8120	267	1630	4239	4317	4493	4319	9784	9784	7737	342	4557	3521	2.79	9865	267	5.92	11.96	8.58	28.92	54.36	45.64	98.97	1.03	1.03	0	0.7	79.23	0	0	0	0	0.09	0	0.65	2.38
2019	01013	01	Alabama	Butler County	South	0	19828	19610	18679	16184	15853	941	13819	15362	1006	3706	7724	7820	8509	7930	19540	19529	15083	625	10089	6506	3	19538	1011	3.82	16.47	14.01	23.67	45.8	54.2	98.99	0.64	1.01	0.38	0.39	77.2	0.03	0.06	0.02	0.27	0.16	0	0.16	0.95
2019	01015	01	Alabama	Calhoun County	South	0	114618	113053	108010	94242	92886	6391	79108	89098	9571	20695	46008	46562	52106	47896	111542	111213	86622	2695	53631	44605	2.5	112854	9661	7.74	21.22	18.17	35.36	48.11	51.89	96.39	2.27	3.61	1.33	1.33	76.95	0.24	0.29	0.46	0.36	0.56	0.18	0.7	2.8
2019	01017	01	Alabama	Chambers County	South	0	33660	33346	31617	27796	27403	1423	23789	26583	2000	5471	14085	14365	15487	14877	33103	33091	26179	1293	16988	13448	2.46	33252	2102	2.01	18.12	16.46	24.1	47.8	52.2	97.69	0.88	2.31	1.44	0.4	77.75	0.16	0.04	0.26	0.97	0.84	0.03	0.28	1.17
2019	01019	01	Alabama	Cherokee County	South	0	25903	25646	24716	21773	21390	1215	18874	20658	1883	4424	9703	9865	10443	9980	25571	25571	20391	706	16579	10737	2.39	25636	1883	3.45	17.85	15.81	15.91	49.33	50.67	98.95	0.74	1.05	0.31	0.55	79.44	0	0	0.31	0	0.21	0	0.45	0.79
2019	01021	01	Alabama	Chilton County	South	0	44055	43674	41296	35414	34827	2307	30046	33420	2531	8861	16871	17262	18726	17526	43430	43430	33091	1124	19781	16927	2.58	43726	2543	5.51	19.42	19.44	23.61	48.71	51.29	95.03	1.86	4.97	3.11	1.45	73.34	0.43	0.96	1.01	0.7	0.42	0.09	1.57	4.37
2019	01023	01	Alabama	Choctaw County	South	0	12925	12801	12246	10819	10685	710	9329	10322	888	1878	3997	4060	4531	4173	12712	12712	10141	507	7359	5300	2.4	12796	889	7.38	26.72	23.26	35.31	47.54	52.46	99.16	0.56	0.84	0.28	0.36	79.58	0.07	0.1	0	0.11	0	0	0.24	1.21
2019	01025	01	Alabama	Clarke County	South	0	24128	23923	22751	19858	19548	1274	16770	18813	1174	4300	7588	7631	8850	7770	23628	23600	18500	586	12784	9090	2.61	23826	1174	4.75	18.21	15.43	24.18	47.26	52.74	99.7	0.24	0.3	0.06	0.18	78.03	0	0	0.02	0.04	0.15	0	0.08	0.26
2019	01027	01	Alabama	Clay County	South	0	13337	13252	12657	11010	10841	687	9459	10559	632	2489	5215	5457	5843	5527	13049	13049	10313	127	6799	5198	2.52	13091	632	4.25	17.45	13.81	31.56	48.27	51.73	97.95	0.7	2.05	1.36	0.64	77.81	0.09	0.09	1.18	0	0	0.09	0	3.03
2019	01029	01	Alabama	Cleburne County	South	0	14916	14833	14067	12117	11942	701	10481	11513	697	2981	5246	5425	6068	5707	14644	14624	11353	199	6844	5680	2.6	14736	697	5.76	21.88	21.23	21.19	49	51	97.59	1.41	2.41	1.01	0.61	76.4	0.09	0.14	0.74	0.04	0	0.02	0.72	1.65
2019	01031	01	Alabama	Coffee County	South	0	51662	51248	48455	41515	40755	2466	35293	38327	6209	10607	21778	22345	23241	21907	50898	49822	37770	1004	23188	19924	2.56	50029	6285	5.82	17.82	15.35	18.73	49.32	50.68	94.32	3.52	5.68	2.16	1.83	74.36	0.17	0.43	0.69	0.87	1.2	0.29	0.98	4.1
2019	01033	01	Alabama	Colbert County	South	0	54771	54083	51632	45253	44515	2370	38959	43166	3804	10214	21984	22520	23871	22832	54248	54196	42758	938	26588	21880	2.48	54306	3843	4.27	18.46	15.75	24.78	47.99	52.01	97.47	1.34	2.53	1.19	0.75	77.81	0.08	0.21	0.21	0.7	0.33	0.36	0.23	1.71
2019	01035	01	Alabama	Conecuh County	South	0	12394	12318	11694	10250	10094	709	8833	9790	571	2039	4139	4194	4663	4232	12283	12283	9745	479	7182	4553	2.71	12349	575	5.72	22.41	16.57	30.6	49.04	50.96	98.68	1.14	1.32	0.19	0.75	78.8	0.09	0	0	0.1	0.3	0	0	0.44
2019	01037	01	Alabama	Coosa County	South	0	10757	10670	10393	9288	9140	425	8259	8927	915	1325	3881	4075	4326	4202	10353	10324	8547	356	6585	4032	2.57	10348	931	9.05	22.89	17.43	22.58	50.78	49.22	98.84	0.71	1.16	0.46	0.04	82.8	0	0	0	0.46	0	0	0.37	0.21
2019	01039	01	Alabama	Covington County	South	0	37200	36672	35035	30468	29973	1648	26324	29012	2898	6482	14446	14644	16174	14822	36348	36323	28484	1027	18976	14852	2.46	36647	2898	8.27	21.1	16.81	26.1	48.35	51.65	98.64	0.96	1.36	0.4	0.43	77.67	0.03	0.1	0.13	0.14	0.45	0	0.15	1.33
2019	01041	01	Alabama	Crenshaw County	South	0	13844	13711	13056	11289	11114	656	9690	10680	699	2309	5367	5641	5869	5668	13623	13565	10505	667	6815	4943	2.77	13611	709	3.51	20.52	19.43	35.11	48.74	51.26	98.47	0.64	1.53	0.9	0.49	76.67	0	0.26	0.42	0.22	1.12	0.22	0.36	0.73
2019	01043	01	Alabama	Cullman County	South	0	82853	82251	77738	67408	66350	3927	57726	64133	5144	15894	33080	33681	36063	34228	81597	81582	63130	2113	37842	31034	2.63	81979	5150	3.48	17.71	15.19	31.32	49.19	50.81	97	1.41	3	1.59	0.98	76.03	0.26	0.41	0.64	0.28	0.24	0.1	0.52	2.41
2019	01045	01	Alabama	Dale County	South	0	49277	48521	46046	39789	39177	2373	33509	35342	5649	9812	19744	19303	19554	17994	47739	46071	34912	890	23103	18806	2.55	46283	5793	5.44	21.19	18.85	24.69	49.32	50.68	94.47	3.44	5.53	2.09	1.42	75.3	0.28	0.14	0.4	1.27	0.86	0.65	0.62	4.03
2019	01047	01	Alabama	Dallas County	South	0	39149	38394	36756	31436	30693	2107	26200	29707	1791	7132	13763	13973	16129	14347	38546	38533	29332	1678	20419	15910	2.42	38879	1807	4.5	17.57	15.33	21.84	46.08	53.92	98.65	0.33	1.35	1.02	0.27	75.05	0.07	0.21	0.44	0.31	0.3	0.05	0.15	1.17
2019	01049	01	Alabama	DeKalb County	South	0	71310	70384	67050	56984	56091	3958	47990	53770	3377	14760	28431	29305	30858	29639	70355	70325	53014	1724	31309	26040	2.7	70519	3382	2.64	13.47	11.39	16.62	49.53	50.47	92.33	1.52	7.67	6.15	1.15	69.64	0.73	1.81	2.67	0.94	0.17	1.1	2.34	7.39
2019	01051	01	Alabama	Elmore County	South	0	81144	80394	76407	66194	65170	4145	56093	62381	6501	16152	33106	34080	35832	34180	76637	76103	57969	1499	34165	29708	2.58	76190	6594	4.42	17.09	14.72	23.87	48.34	51.66	97.01	1.73	2.99	1.26	0.85	76.42	0.12	0.2	0.55	0.38	0.61	0.12	0.84	1.76
2019	01053	01	Alabama	Escambia County	South	0	37057	36628	34954	30194	29780	1777	25859	28769	2036	6335	12517	12649	14365	12786	34089	34089	25902	1659	16586	13089	2.61	34190	2118	3.11	17.97	14.92	37.72	50.88	49.12	98.81	1	1.19	0.19	0.5	77.45	0.01	0.07	0.09	0.02	0.27	0.07	0.34	0.8
2019	01055	01	Alabama	Etowah County	South	0	102748	101729	96832	84604	83242	4940	72032	80567	6779	18652	40256	41457	45149	42650	101346	101334	79645	2438	47704	38942	2.6	101958	6797	4.63	18.44	17.33	23.39	48.24	51.76	96.47	1.79	3.53	1.74	1.09	76.86	0.19	0.25	0.78	0.52	0.42	0.32	0.93	2.12
2019	01057	01	Alabama	Fayette County	South	0	16494	16264	15618	13629	13428	795	11706	13001	1087	2871	6131	6253	6766	6337	16182	16169	12771	436	8505	6802	2.38	16299	1087	8.05	26.13	24.45	45.23	49.34	50.66	98.73	1.09	1.27	0.18	0.75	78.73	0	0.12	0	0.06	0.29	0	0	1.14
2019	01059	01	Alabama	Franklin County	South	0	31466	31062	29247	24939	24340	1349	20786	23580	1324	6421	12621	12749	13481	12840	30947	30945	23380	775	14052	11048	2.83	31264	1330	1.99	15.05	13.21	25.75	49.82	50.18	90.69	2.25	9.31	7.06	1.89	69.43	0.67	1.26	2.61	2.53	0.32	0.9	4.19	7.71
2019	01061	01	Alabama	Geneva County	South	0	26417	26143	24977	21640	21355	1359	18660	20560	2382	4752	9846	10030	10883	10294	26092	26053	20325	717	12869	10383	2.52	26143	2382	7.79	23.59	20.89	32.5	48.59	51.41	97.65	1.69	2.35	0.66	0.83	77.33	0.2	0.15	0.15	0.16	0.48	0.22	0.5	2.57
2019	01063	01	Alabama	Greene County	South	0	8324	8237	7746	6770	6544	151	5793	6440	457	1285	2310	2380	2707	2396	8242	8242	6385	430	5112	2951	2.8	8269	457	3.4	24.66	18.71	60.42	46.2	53.8	99.69	0.23	0.31	0.08	0.19	77.28	0	0	0.04	0.05	0	0	0.05	0.12
2019	01065	01	Alabama	Hale County	South	0	14809	14697	13825	11964	11792	967	9921	11325	752	2399	5075	5228	6007	5355	14565	14535	11136	856	7792	5650	2.59	14582	809	7.08	21.16	17.86	20.58	47.5	52.5	99.4	0.53	0.6	0.07	0.18	76.61	0.03	0	0.03	0	0.07	0	0.21	0.74
2019	01067	01	Alabama	Henry County	South	0	17133	16994	16244	14191	14042	924	12168	13529	1214	2907	6594	6809	7353	6920	16752	16744	13230	433	9155	6630	2.53	16813	1247	4.27	19.07	17.01	25.07	48.56	51.44	98.7	0.97	1.3	0.33	0.57	78.69	0.06	0.05	0.18	0.04	0.09	0	0.14	1.66
2019	01069	01	Alabama	Houston County	South	0	104702	103437	98301	84694	83196	5036	72199	80166	7833	21060	42623	43836	47417	44374	103568	103382	79492	2189	47457	39311	2.64	103775	7889	3.91	17.18	15.5	20	47.94	52.06	96.91	1.84	3.09	1.25	1.13	75.59	0.11	0.22	0.49	0.44	0.64	0.1	0.45	2.63
2019	01071	01	Alabama	Jackson County	South	0	51852	51091	49096	42897	42222	2387	36999	40863	2718	8960	19414	19922	21453	20352	51312	51305	40391	1605	25041	20695	2.47	51352	2772	4.2	19.3	17.88	25.32	48.95	51.05	98.23	1.15	1.77	0.62	0.75	78.2	0.05	0.14	0.18	0.24	0.26	0	0.35	0.85
2019	01073	01	Alabama	Jefferson County	South	0	659680	651299	617160	533380	525234	33071	449743	507932	36473	129188	289916	297928	326101	304994	645406	644835	495599	15910	307874	261231	2.47	652887	36789	4.61	15.43	13.24	23.25	47.3	52.7	95.36	1.97	4.64	2.67	1.42	74.68	0.19	0.37	1.16	0.95	0.92	0.28	0.95	3.32
2019	01075	01	Alabama	Lamar County	South	0	13885	13732	13163	11379	11104	590	9837	10833	734	2473	5146	5191	5753	5244	13692	13690	10670	387	7403	5856	2.34	13720	757	8.07	22.87	18.79	32.73	48.85	51.15	99.14	0.19	0.86	0.67	0.18	77.54	0	0.08	0.52	0.07	0.03	0	0.11	0.56
2019	01077	01	Alabama	Lauderdale County	South	0	92556	91700	87771	77549	76212	4783	63606	74162	5915	16206	38848	39330	42280	40287	90346	90261	72223	1518	45001	38471	2.35	91654	6002	3.8	14.75	11.18	23.1	48.15	51.85	97.63	1.13	2.37	1.24	0.72	79.08	0.14	0.23	0.22	0.65	0.48	0.12	0.33	2.13
2019	01079	01	Alabama	Lawrence County	South	0	33058	32808	31279	27073	26684	1565	23314	25853	1506	6289	11982	12273	13137	12445	32753	32731	25610	744	15296	12677	2.59	32793	1533	4.86	21.26	18.82	22.24	48.26	51.74	99.07	0.26	0.93	0.67	0.23	77.6	0.07	0.23	0.35	0.02	0.23	0	0.32	1.03
2019	01081	01	Alabama	Lee County	South	0	161152	159432	151625	132430	130253	11188	97055	126156	9784	29662	70929	72886	78849	74770	155265	154657	120513	3553	68972	60237	2.58	159913	9950	3.09	12.97	10.34	31.01	49.3	50.7	93.17	3.16	6.83	3.67	1.89	75.4	0.12	0.31	0.96	2.28	3	0.18	1.11	4.47
2019	01083	01	Alabama	Limestone County	South	0	94727	93701	89510	77263	75899	4839	65942	73067	7156	19081	39178	40176	43207	40510	91626	91549	70197	1873	36056	32143	2.86	91733	7168	4.38	15.72	13.54	17.05	49.92	50.08	95.26	2.65	4.74	2.09	1.59	75.25	0.15	0.6	0.96	0.38	0.57	0.16	0.84	4.62
2019	01085	01	Alabama	Lowndes County	South	0	10079	9973	9466	8226	8043	376	7062	7808	300	1680	3327	3357	3807	3430	9936	9936	7706	519	5224	4251	2.35	9977	300	7.13	26.82	26.69	49.67	47.83	52.17	99.25	0.1	0.75	0.65	0.1	76.81	0	0.65	0	0	0	0	0	0.42
2019	01087	01	Alabama	Macon County	South	0	18708	18577	17874	16050	15831	1572	12033	15403	1345	2492	6834	6207	7967	7064	16359	16349	13238	563	10296	7474	2.2	18449	1345	3.07	18.24	16.22	44.08	45.93	54.07	98.77	0.97	1.23	0.26	0.34	82.38	0.09	0.03	0	0.14	0.11	0	0	2.41
2019	01089	01	Alabama	Madison County	South	0	362276	358386	341026	296653	292072	19605	247760	281256	32501	71748	168546	173692	186248	176910	352884	351878	273155	5430	161577	148189	2.38	356952	32813	4.99	13.21	10.24	15.64	48.84	51.16	93.07	4.23	6.93	2.7	2.82	75.5	0.25	0.36	1.09	0.99	1.45	0.1	0.99	4.52
2019	01091	01	Alabama	Marengo County	South	0	19321	19082	18352	15699	15514	1216	13092	14918	946	3687	6325	6578	7365	6778	19056	19056	14695	631	10348	7361	2.59	19098	946	8.74	25.34	22.01	31.06	48.13	51.87	99.58	0.1	0.42	0.32	0.06	76.9	0	0	0.16	0.16	0.12	0.06	0	0.24
2019	01093	01	Alabama	Marion County	South	0	29866	29713	28314	24773	24260	1356	21272	23566	1385	5456	11463	11668	12535	11851	29386	29360	23126	603	14737	11997	2.45	29400	1385	6.14	26.09	23.53	25.4	49.49	50.51	98.58	0.82	1.42	0.6	0.64	78.47	0.12	0.1	0.13	0.24	0.33	0.08	0.36	2.14
2019	01095	01	Alabama	Marshall County	South	0	95643	94420	89028	75778	74429	4893	63955	71723	5897	20505	37738	38715	40942	39193	94283	94250	70835	2240	40597	34883	2.71	94805	5904	2.69	14.72	12.8	23.35	49.38	50.62	92.06	2.19	7.94	5.75	1.61	69.64	0.5	1.25	3.01	0.98	0.25	1.6	3.2	4.84
2019	01097	01	Alabama	Mobile County	South	0	414114	408937	386912	333044	327383	21111	278838	315533	27842	81410	165076	171671	185327	174519	406137	405367	308849	11785	183671	156251	2.6	408589	28181	3.68	14.14	11.82	18.26	47.66	52.34	96.37	2.25	3.63	1.38	1.74	75.16	0.11	0.15	0.4	0.72	1.39	0.12	0.6	2.9
2019	01099	01	Alabama	Monroe County	South	0	21270	21004	20135	17429	17101	1202	14718	16522	1317	3829	6149	6358	7595	6423	21004	21004	16285	723	11415	8166	2.57	21033	1336	3.24	14.59	12.43	21.54	47.77	52.23	99.38	0.43	0.62	0.19	0.33	77.49	0.09	0.07	0.03	0	0.06	0	0	0.35
2019	01101	01	Alabama	Montgomery County	South	0	226941	224583	211595	182244	179440	12268	150570	171594	16383	43861	96594	98702	108132	101013	219309	217943	165829	5746	104697	89527	2.46	221812	16668	5.24	16.03	13.79	22.86	47.17	52.83	94.35	2.64	5.65	3.02	1.68	73.9	0.26	0.22	0.99	1.55	2.11	0.34	1.2	3.27
2019	01103	01	Alabama	Morgan County	South	0	119213	117781	112032	96776	95022	5718	82478	91806	7465	22899	50178	51187	54681	51903	117005	116965	90062	3179	52050	45918	2.55	117389	7465	4.96	16.61	13.46	22.49	49.25	50.75	94.68	2.02	5.32	3.3	1.27	73.91	0.35	0.64	1.65	0.66	0.22	0.48	1.67	4.35
2019	01105	01	Alabama	Perry County	South	0	9293	9293	8809	7681	7569	1058	5883	7279	388	1416	2539	2512	2861	2571	8468	8468	6476	576	4736	3070	2.76	9135	405	3.34	22.07	21.95	20.34	45.87	54.13	97.65	1.88	2.35	0.46	1.68	77.94	0.15	0.31	0	0	0	0	0	1.18
2019	01107	01	Alabama	Pickens County	South	0	20243	19982	19186	16964	16747	954	14495	16212	1202	3168	6386	6808	7819	7017	18506	18506	14530	621	9588	7637	2.41	18561	1202	7	25.09	21.25	25	47.61	52.39	95.94	0.91	4.06	3.15	0.29	77.02	0.68	0.84	0.85	0.78	0.04	0.55	1.13	2.2
2019	01109	01	Alabama	Pike County	South	0	33333	32964	31507	27884	27622	2640	19298	26838	1906	5518	13599	13526	14907	13992	31521	31496	25074	775	16123	11601	2.71	33132	1917	6.59	16.04	13.38	29	47.94	52.06	95.39	1.15	4.61	3.46	0.79	77.5	0.02	0.08	0.77	2.58	3.06	0	2.03	1.82
2019	01111	01	Alabama	Randolph County	South	0	22647	22452	21330	18624	18293	1165	15776	17744	1373	4252	8416	8633	9144	8764	22139	22132	17256	475	12097	8702	2.55	22393	1373	4.8	17.36	14.23	23.89	48.82	51.18	98.35	1.13	1.65	0.52	0.78	77.86	0.08	0.11	0.33	0	0	0.11	0.16	1.46
2019	01113	01	Alabama	Russell County	South	0	57952	57142	53794	45976	45533	2886	38920	42503	5722	11856	23880	24491	25241	23616	56885	55605	42053	1228	27680	23262	2.47	56218	5817	4.23	19.02	16.69	29.21	48.08	51.92	95.02	2.91	4.98	2.07	1.59	73.71	0.25	0.44	0.68	0.7	0.94	0.11	1.14	4.3
2019	01115	01	Alabama	St. Clair County	South	0	87989	87170	82818	71371	70160	3926	61424	67922	6216	17078	37061	37878	40678	38507	85875	85849	65953	2383	36714	32036	2.68	85980	6296	4.25	16.76	13.51	22.83	50.02	49.98	98.03	1.16	1.97	0.81	0.79	76.42	0.06	0.05	0.47	0.23	0.47	0	0.44	1.71
2019	01117	01	Alabama	Shelby County	South	0	213432	210928	200991	172098	168899	11279	145427	162590	12478	46838	99942	105210	110852	106839	210328	210111	159919	2404	86988	79630	2.64	211801	12648	3.65	11.26	8.72	15.6	48.42	51.58	93.68	2.87	6.32	3.45	2.16	73.24	0.31	0.64	1.27	1.23	1.26	0.21	1.34	5.33
2019	01119	01	Alabama	Sumter County	South	0	12797	12677	12082	10763	10570	1071	8088	10323	421	2010	4001	3878	4753	4291	11907	11903	9484	329	6872	5202	2.29	12666	481	6.88	22.97	20.7	36.25	46.32	53.68	97.66	0.85	2.34	1.48	0.16	79.21	0	0.04	0.45	1	1.66	0	0.55	1.32
2019	01121	01	Alabama	Talladega County	South	0	80387	79536	76121	66349	65202	3972	55993	63089	5152	13326	29673	30372	34059	31166	76886	76845	60001	2814	37861	31395	2.45	77376	5252	7.06	20.7	18.31	27.26	48.3	51.7	98.05	0.92	1.95	1.03	0.5	77.6	0.09	0.21	0.37	0.35	0.27	0.11	0.57	1.96
2019	01123	01	Alabama	Tallapoosa County	South	0	40541	40041	38284	33552	33041	1816	28667	32072	2777	7344	14545	14911	16775	15119	39978	39978	31524	843	22421	16205	2.46	40016	2787	3.27	19.79	17.63	25.15	48.28	51.72	98.09	0.96	1.91	0.95	0.51	78.28	0.02	0.19	0.46	0.28	0.12	0.08	0.31	1.69
2019	01125	01	Alabama	Tuscaloosa County	South	0	207305	204675	194903	170932	168197	16922	129056	163571	9840	38360	89310	91104	99449	93667	196790	196674	153879	3666	90557	72461	2.72	205775	10059	3.56	12.6	11.08	16.51	48.24	51.76	95.47	1.92	4.53	2.6	1.18	76.62	0.16	0.37	0.77	1.31	1.13	0.26	0.69	3.24
2019	01127	01	Alabama	Walker County	South	0	64110	63362	60187	52383	51506	3068	44782	49825	3875	11147	23376	23972	26643	24414	63036	63007	49099	2355	31141	25019	2.53	63390	3882	8.18	24.81	22.04	31.39	49.06	50.94	98.18	0.95	1.82	0.87	0.62	76.99	0.1	0.21	0.34	0.22	0.51	0.1	0.53	1.25
2019	01129	01	Alabama	Washington County	South	0	16541	16442	15740	13738	13300	975	11346	12753	961	2797	5437	5479	6019	5582	16342	16342	12621	731	8554	5990	2.74	16418	961	8.13	22.21	19.18	25.18	49.33	50.67	96.97	2.84	3.03	0.19	2.52	76.91	0	0	0.04	0.16	0.13	0	0.76	0.29
2019	01131	01	Alabama	Wilcox County	South	0	10681	10512	10010	8610	8487	735	7114	8082	382	1774	2882	2946	3536	2995	10352	10330	7836	593	5777	3854	2.71	10413	382	4.66	19.22	19.18	29.06	46.94	53.06	99.23	0.46	0.77	0.31	0.31	75.56	0	0	0.03	0.28	0	0	0.65	1.86
2019	01133	01	Alabama	Winston County	South	0	23784	23636	22469	19759	19489	1102	17156	18838	1376	4340	8590	8840	9837	9120	23406	23386	18525	388	13669	9592	2.44	23451	1376	8.53	24.23	21.72	43.87	49.53	50.47	97.91	0.88	2.09	1.2	0.3	78.09	0.08	0.33	0.72	0.07	0.05	0	0.65	1.22
2019	02013	02	Alaska	Aleutians East Borough	West	0	3385	3370	3276	2993	2960	108	2616	2897	144	411	2047	1219	2399	2306	3378	3378	2896	53	1138	890	2.61	3380	144	2.89	9.26	5.43	6.67	60.06	39.94	69.45	11.08	30.55	19.47	7.62	66.23	2.72	2.72	3.78	10.25	19.69	1.4	9.98	11.29
2019	02016	02	Alaska	Aleutians West Census Area	West	0	5698	5659	5509	4832	4796	233	4127	4648	283	860	3708	2606	3912	3830	5454	5432	4491	30	1983	1187	3.74	5473	283	4.68	8.09	6.05	11.8	59.32	40.68	54.91	19.74	45.09	25.34	16.3	59.34	1.81	3.62	6.07	13.85	40.55	1.27	6.14	40.06
2019	02020	02	Alaska	Anchorage Municipality	West	0	293531	289343	272334	233097	229042	14038	191870	213271	26023	64174	147034	149714	156939	148021	286504	280679	210231	4579	117380	106567	2.69	282365	26958	3.63	11.39	9.7	15.93	50.99	49.01	87.1	8.61	12.9	4.3	6.61	71.89	0.42	0.57	1.16	2.14	8.62	0.46	1.79	12.02
2019	02050	02	Alaska	Bethel Census Area	West	0	18134	17792	16299	12743	12405	1247	9801	11731	620	4434	5758	5640	7655	6243	17622	17619	11481	1410	6027	4489	3.83	17878	631	2.23	10.97	9.9	18.6	52.26	47.74	97.69	1.09	2.31	1.22	1.06	63.6	0.05	0.49	0.4	0.29	1.66	0.13	2.27	48.9
2019	02060	02	Alaska	Bristol Bay Borough	West	0	875	858	827	736	723	44	635	681	78	161	433	385	518	468	850	850	680	4	952	314	2.51	860	78	1.67	13.14	12.41	3.77	59.89	40.11	95.66	2.86	4.34	1.49	0.69	77.94	0.46	0.23	0.57	0.23	0.97	0	0	6.29
2019	02068	02	Alaska	Denali Borough	West	0	2246	2243	2182	2041	2025	105	1627	1927	132	228	1410	749	1531	1508	2170	2164	1927	9	1533	613	2.32	2188	132	2.68	14.95	12.51	36.51	53.47	46.53	87.44	6.81	12.56	5.74	1.96	83.04	0	0.27	0.67	4.81	5.32	0	0.37	8.71
2019	02070	02	Alaska	Dillingham Census Area	West	0	4961	4886	4492	3655	3600	327	2895	3417	141	1136	1823	1613	2305	2030	4908	4908	3402	316	2456	1427	3.2	4942	141	4.03	12.61	10.44	27.16	51.24	48.76	97.68	1.85	2.32	0.46	1.85	68.41	0.12	0	0.06	0.28	0.98	0.16	1.85	31.61
2019	02090	02	Alaska	Fairbanks North Star Borough	West	0	99072	97505	91264	78422	77300	4868	61846	68412	10648	21798	49137	48062	48728	45538	94778	90506	67126	1135	44189	36188	2.62	91918	11305	3.14	11.64	9.87	17.3	53.92	46.08	92.53	5.33	7.47	2.14	3.22	73.86	0.33	0.23	0.53	1.05	2.92	0.05	0.46	7.63
2019	02100	02	Alaska	Haines Borough	West	0	2518	2511	2333	1937	1909	42	1850	1876	170	589	916	1104	1240	1181	2470	2470	1871	4	1691	1007	2.46	2513	170	4.21	11.9	6.17	20.45	51.51	48.49	93.29	4.88	6.71	1.83	3.3	72.99	0.99	0	0.24	0.6	0.77	0.3	0	7.67
2019	02105	02	Alaska	Hoonah-Angoon Census Area	West	0	2139	2122	2049	1851	1842	54	1711	1814	196	272	905	817	1153	1030	2138	2135	1814	45	1643	791	2.51	2136	198	6.21	16.01	9.78	16.28	53.39	46.61	94.11	1.96	5.89	3.93	1.68	81.02	0.14	0.05	0.94	2.81	1.66	0	0	9.27
2019	02110	02	Alaska	Juneau City and Borough	West	0	32227	31994	30352	26492	26030	1502	22561	24882	2333	6140	16279	16968	17950	17132	31783	31382	24547	592	13698	12676	2.5	31496	2336	3.61	11.36	8.68	16.64	51.21	48.79	89.94	6.42	10.06	3.64	5.14	75.19	0.52	0.43	0.97	1.71	5.69	0.15	0.89	8.24
2019	02122	02	Alaska	Kenai Peninsula Borough	West	0	58464	57931	54872	47487	46721	2909	40651	45072	4926	12060	22815	24221	27265	25314	57233	57095	43992	856	31249	21630	2.63	57367	4979	4.98	14.8	12.49	17.73	52.13	47.87	95.66	2.92	4.34	1.42	1.9	76.11	0.29	0.18	0.18	0.77	1.26	0.04	0.47	6.4
2019	02130	02	Alaska	Ketchikan Gateway Borough	West	0	13800	13622	13003	11309	11098	610	9642	10559	1082	2658	6913	7027	7564	7116	13617	13458	10468	219	6401	5397	2.51	13495	1090	4.13	14.89	12.03	27.86	51.33	48.67	89.95	6.7	10.05	3.35	5.62	74.86	0.32	0.28	1.25	1.51	6.65	0.13	0.99	6.33
2019	02150	02	Alaska	Kodiak Island Borough	West	0	13451	13270	12460	10528	10327	723	8934	9385	1046	3161	6704	6923	7075	6680	13195	12735	9306	186	5422	4261	3.08	12812	1064	4.57	10.39	10.02	6.41	53.68	46.32	78.43	10.73	21.57	10.84	8.98	64.39	0.75	1.72	3.34	5.03	19.09	0.39	6.61	10.71
2019	02158	02	Alaska	Kusilvak Census Area	West	0	8250	8047	7174	5384	5228	582	4010	4906	237	2107	2100	1823	3009	2192	8190	8187	4906	1031	2231	1724	4.6	8236	237	2.28	11.64	11.74	23.5	54.1	45.9	99.44	0.07	0.56	0.48	0.04	59.15	0.06	0.01	0.02	0.39	0.24	0.03	0.93	31.66
2019	02164	02	Alaska	Lake and Peninsula Borough	West	0	1393	1376	1306	1127	1109	60	918	1070	61	255	603	510	770	653	1384	1384	1070	34	1479	421	3.03	1393	61	1.86	13.93	12.39	17.07	53.77	46.23	97.13	1.22	2.87	1.65	0.57	75.16	0.07	0	0.14	1.44	1.68	0	0.31	8.04
2019	02170	02	Alaska	Matanuska-Susitna Borough	West	0	105369	104020	97852	81699	80098	5598	68186	76362	10427	25376	40347	43136	48160	43782	103218	102607	74840	1803	41815	31217	3.31	103269	10560	3.83	13.25	12.14	20.3	52.04	47.96	95.08	3.59	4.92	1.33	2	71.79	0.25	0.2	0.31	0.57	1.36	0.17	0.63	4.5
2019	02180	02	Alaska	Nome Census Area	West	0	9988	9789	9001	7047	6888	618	5520	6504	394	2396	3462	3248	4461	3693	9653	9648	6337	786	4108	2844	3.3	9761	394	1.93	9.71	9.2	26.63	52.68	47.32	97.25	1.11	2.75	1.64	0.87	63.98	0.1	0.8	0.02	0.72	1.8	0.01	1.82	26
2019	02185	02	Alaska	North Slope Borough	West	0	9792	9599	8999	7620	7516	468	6505	7181	509	1849	5227	2259	5937	5404	9689	9688	7161	428	2618	1979	3.36	9732	509	3.76	10.27	9.19	5.72	61.12	38.88	92.08	4.89	7.92	3.03	3.27	71.12	0.06	0.68	1.05	1.24	6.03	0.02	1.28	26.45
2019	02188	02	Alaska	Northwest Arctic Borough	West	0	7715	7565	6897	5363	5255	480	4209	4994	286	1857	2363	2207	3200	2619	7641	7640	4969	690	2745	1795	4.06	7694	286	2.28	9.38	7.7	14	54.3	45.7	97.8	1.56	2.2	0.65	0.84	64.1	0.03	0.17	0	0.45	1.26	0.1	0.54	31.48
2019	02195	02	Alaska	Petersburg Census Area	West	0	3257	3203	3048	2715	2685	136	2195	2598	298	602	1502	1521	1724	1653	3244	3239	2598	21	1782	1187	2.68	3247	298	1.85	19.03	10.73	12.33	52.9	47.1	90.39	5.56	9.61	4.05	4.73	76.45	0.28	2.43	0.37	0.98	4.53	0.1	0.66	12.3
2019	02198	02	Alaska	Prince of Wales-Hyder Census Area	West	0	6407	6327	6027	5143	5057	286	4457	4906	445	1148	2496	2499	3102	2753	6348	6348	4906	183	3430	2371	2.66	6407	445	4.53	21.66	20.09	21.78	54.28	45.72	96	2.51	4	1.48	1.65	75.21	0.34	0.34	0.23	0.56	1.21	0	0.13	5.34
2019	02220	02	Alaska	Sitka City and Borough	West	0	8640	8564	8257	7087	6989	386	6146	6615	554	1567	4449	4496	4871	4629	8438	8307	6530	103	4225	3547	2.36	8396	593	4.9	12.35	9.11	11.71	51.44	48.56	90.08	5.95	9.92	3.97	4.42	74.75	0.58	0.71	0.81	1.88	5.3	0.1	0.63	9.57
2019	02230	02	Alaska	Skagway Municipality	West	0	1107	1089	1046	979	973	57	867	948	59	135	696	558	789	738	1098	1098	948	6	601	375	2.51	1107	59	0	12.47	10.96	3.03	54.74	45.26	88.17	8.67	11.83	3.16	5.69	82.48	0.72	0.81	0.63	0.99	0.48	0	0.38	9.94
2019	02240	02	Alaska	Southeast Fairbanks Census Area	West	0	6878	6768	6361	5292	5183	386	4518	4916	689	1640	2479	2515	3148	2801	6784	6713	4916	72	3904	2170	3.05	6780	689	6.01	17.85	14.51	39.85	54.81	45.19	88.28	7.81	11.72	3.91	7.11	69.45	0.61	1.19	0.93	1.18	1.1	0.46	3.27	12.28
2019	02261	02	Alaska	Valdez-Cordova Census Area	West	0	9243	9174	8659	7396	7258	321	6480	6948	829	2063	4633	4732	5015	4846	9131	9023	6872	52	6181	3177	2.83	9034	909	3.43	10.28	6.6	12.56	52.42	47.58	92.43	3.64	7.57	3.94	2.62	73.39	0.06	0.41	2.61	0.85	4.37	0.03	0.25	7.48
2019	02275	02	Alaska	Wrangell City and Borough	West	0	2502	2466	2382	2141	2102	126	1925	2034	224	381	894	1002	1162	1085	2478	2478	2014	82	1512	1027	2.38	2482	224	1.71	17.73	13.16	0	54.24	45.76	96.12	1.56	3.88	2.32	0.52	79.06	1.4	0	0.56	0.36	0.63	0.08	0.13	3.53
2019	02282	02	Alaska	Yakutat City and Borough	West	0	649	645	593	513	505	18	442	499	40	140	306	253	360	339	649	649	499	8	418	219	2.65	649	40	1.33	11.09	6.48	31.58	54.85	45.15	93.53	3.24	6.47	3.24	1.69	74.11	0.46	0	0.31	2.47	5.23	0	1.01	7.93
2019	02290	02	Alaska	Yukon-Koyukuk Census Area	West	0	5377	5298	4977	4123	4057	301	3442	3865	372	1223	1935	1762	2640	2190	5331	5331	3855	187	4090	1856	2.69	5346	373	3.42	15.73	14.8	13.58	53.54	46.46	98.53	0.82	1.47	0.65	0.67	71.62	0.26	0.04	0.22	0.13	1	0	0.1	11.41
2019	04001	04	Arizona	Apache County	West	0	71511	70728	66698	55464	54229	4591	44949	51958	3067	14201	17029	18030	20569	18400	70403	70401	50987	4621	32891	20867	3.37	70867	3079	1.73	14.96	12.56	26.17	49.16	50.84	98.33	0.95	1.67	0.71	0.69	71.97	0.29	0.06	0.26	0.1	0.4	1.38	4.01	38.02
2019	04003	04	Arizona	Cochise County	West	0	125867	124269	118453	103049	101327	6126	87639	95043	17869	22808	44347	44127	46720	43760	117255	115816	88838	3146	61108	50163	2.34	116349	18217	4.98	17.33	13.95	19.8	50.82	49.18	86.96	8.28	13.04	4.75	6	73.76	1.41	0.88	1.11	1.35	1.6	1.48	2.65	20.35
2019	04005	04	Arizona	Coconino County	West	0	141274	139871	133512	117039	115514	15049	83080	111850	7233	22803	61906	59990	72312	66820	128041	127933	99188	4640	66086	47447	2.67	140443	7342	4.43	12.38	10.52	15.66	49.4	50.6	94.74	2.74	5.26	2.52	1.9	76.86	0.24	0.44	0.63	1.22	1.41	0.51	1.54	18.66
2019	04007	04	Arizona	Gila County	West	0	53546	53133	50611	44593	43850	1743	39330	42785	5491	7835	17268	18184	20496	18695	52641	52612	42080	2268	33542	21945	2.4	52797	5498	4.93	21.51	15.62	26.44	49.5	50.5	96	2.35	4	1.65	1.89	78.34	0.31	0.63	0.32	0.39	0.65	0.31	0.97	13.29
2019	04009	04	Arizona	Graham County	West	0	37996	37539	35231	29481	28895	2381	23706	27713	1912	7939	12328	12799	14292	13104	33980	33980	23963	1615	13586	11017	3.1	34503	1944	3.67	11.29	8.71	8.8	53.49	46.51	96.44	1.68	3.56	1.87	1.17	71.11	0.28	0.37	0.51	0.72	0.36	0.35	1.81	14.59
2019	04011	04	Arizona	Greenlee County	West	0	9522	9300	8773	7305	7196	701	5854	6894	643	2245	3780	3813	4103	3870	9393	9393	6849	231	4453	3132	3.01	9477	643	4.6	11.9	9.4	16.13	52.34	47.66	97.25	1.38	2.75	1.38	0.97	71.02	0.11	0.17	0.67	0.43	0.81	0.08	2.14	16.43
2019	04012	04	Arizona	La Paz County	West	0	20793	20565	19831	17942	17815	806	16053	17398	2497	2487	5911	6007	6762	6160	20468	20468	17256	533	16300	9346	2.2	20651	2526	3.89	25.95	17.32	23.21	51.5	48.5	89.81	3.57	10.19	6.62	3.05	77.18	1.63	1.2	1.32	2.47	0.4	1.2	2.15	12.06
2019	04013	04	Arizona	Maricopa County	West	0	4328810	4278434	4050301	3461021	3402498	233848	2878815	3277527	250423	907139	1897622	2031925	2177823	2068218	4272832	4268165	3238653	84051	1740694	1552096	2.75	4297311	253833	3.65	11.18	8.66	16.14	49.45	50.55	83.92	7.39	16.08	8.69	6.14	67.77	1.37	2.28	2.53	2.51	2.63	1.79	3.07	18.22
2019	04015	04	Arizona	Mohave County	West	0	207695	205918	198586	177774	175830	8142	158391	171269	24279	29394	68044	71203	79309	72932	203644	203584	168068	4468	114573	86889	2.35	204435	24447	5.26	22.6	18.91	27.19	50.53	49.47	93.29	3.83	6.71	2.88	3.15	79.79	0.81	0.54	0.82	0.71	0.67	0.39	1.15	7.19
2019	04017	04	Arizona	Navajo County	West	0	109270	107713	101540	84796	82886	5907	70525	79787	7170	21787	30178	32584	38265	33415	106309	106276	77431	5811	58011	34990	3.04	106822	7235	5.03	18.28	16.57	19.66	50.08	49.92	96.68	1.75	3.32	1.57	1.34	71.57	0.36	0.26	0.45	0.5	0.7	0.8	2.31	29.25
2019	04019	04	Arizona	Pima County	West	0	1027207	1016043	968882	847479	834998	56404	687804	803703	83264	185647	418325	438308	479760	446383	998061	992299	779406	20440	459912	404739	2.46	1005471	84865	5.1	15.27	12.03	18.81	49.23	50.77	85.55	7.74	14.45	6.71	6.26	72.68	1.18	1.29	1.98	2.27	1.88	1.43	2.72	19.81
2019	04021	04	Arizona	Pinal County	West	0	432793	427935	407869	349955	343846	20421	299353	333147	34752	83800	144677	154468	169843	157798	405131	404873	307131	10488	174329	141300	2.87	406677	35116	4.73	15.43	12.74	20.22	52.13	47.87	89.98	4.97	10.02	5.05	3.99	72.21	1	1.05	1.32	1.69	1.31	1.19	1.98	14.75
2019	04023	04	Arizona	Santa Cruz County	West	0	46480	45761	43169	36060	35419	3108	29302	33663	1715	10480	16452	16989	18587	17163	46120	46013	33365	1811	18334	15853	2.91	46061	1715	2.34	13.17	10.09	14.77	47.92	52.08	64.93	20.89	35.07	14.18	18.96	59.22	4.28	2.23	2.99	4.68	0.29	6.34	8.76	51.94
2019	04025	04	Arizona	Yavapai County	West	0	228067	226522	218478	197126	194627	9144	175215	190281	25981	30839	79167	84756	93401	88037	223134	223077	186281	5028	116842	98386	2.26	226584	26219	4.83	18.03	13.85	23.77	48.87	51.13	92.86	4.4	7.14	2.74	3.43	80.82	0.52	0.98	0.63	0.62	0.7	0.29	1.29	7.57
2019	04027	04	Arizona	Yuma County	West	0	209468	206318	194397	164945	161991	11873	132516	152345	14867	44139	76189	76158	84321	75903	203812	201444	148950	6670	92625	73098	2.79	202580	15382	3.35	11.96	8.12	19.22	51.48	48.52	72.74	12.76	27.26	14.49	11.8	60.83	3.92	2.87	3.55	4.15	0.64	6.89	7.02	33.23
2019	05001	05	Arkansas	Arkansas County	South	0	17914	17692	16772	14451	14285	902	12423	13811	1017	3474	7593	7757	8350	7864	17532	17532	13596	373	9468	7491	2.36	17673	1018	11.16	22.11	17.98	46.44	47.81	52.19	99.1	0.46	0.9	0.44	0.37	76.73	0	0	0.34	0.1	0.05	0.07	0.22	1.08
2019	05003	05	Arkansas	Ashley County	South	0	20270	20026	19036	16284	16004	995	13802	15614	973	3703	7503	7660	8242	7796	20092	20092	15491	574	10183	7757	2.59	20123	973	3.82	20.7	17.73	26.65	48.47	51.53	96.87	1.15	3.13	1.97	0.51	75.06	0.26	0.38	1.25	0.09	0.07	0.23	1.3	3.18
2019	05005	05	Arkansas	Baxter County	South	0	41427	41043	39691	35549	35079	1657	31775	34160	4593	6111	15262	15782	16824	16051	40888	40888	33804	501	22887	18435	2.22	41071	4670	5.52	20.53	17.8	32.62	48.52	51.48	97.62	2.06	2.38	0.32	1.47	82.14	0.14	0.05	0.01	0.11	0.35	0.01	0.09	1.21
2019	05007	05	Arkansas	Benton County	South	0	265759	262174	247049	206914	203159	14146	173907	195176	15174	64994	123578	128509	133009	129785	262378	262273	192575	3415	105634	97249	2.7	264163	15349	2.86	10.13	7.65	16.82	49.67	50.33	87.44	4.55	12.56	8	3.58	66.19	1.13	1.83	2.46	2.58	2.51	1.54	1.88	7.49
2019	05009	05	Arkansas	Boone County	South	0	37331	36793	34996	30151	29544	1503	25983	28714	2938	7152	15126	15753	16944	16174	36630	36620	28365	952	17020	15034	2.45	36902	3056	9.11	18.57	13.47	21.22	49.4	50.6	98.44	1.33	1.56	0.24	0.58	76.76	0	0.01	0.11	0.12	0.15	0	0.03	1.16
2019	05011	05	Arkansas	Bradley County	South	0	10874	10702	10211	8690	8551	573	7520	8278	759	2201	3936	4006	4426	4091	10780	10780	8184	302	5824	4419	2.42	10780	769	5.47	22.56	20.41	62.02	47.43	52.57	92.78	2.57	7.22	4.65	2.51	71.92	0.96	0.7	2.73	0.27	0	0.76	2.81	11.68
2019	05013	05	Arkansas	Calhoun County	South	0	5192	5187	4935	4418	4350	339	3717	4224	359	843	2085	2076	2208	2111	5056	5056	4088	112	2929	1850	2.73	5147	367	2.27	22.03	17.02	48.15	50.25	49.75	98.42	1.19	1.58	0.39	0.71	80.97	0.23	0.15	0	0	0.16	0	0.36	2.86
2019	05015	05	Arkansas	Carroll County	South	0	27965	27759	26384	22952	22563	1304	19852	21879	2322	5472	11029	11821	12470	12013	27677	27676	21604	465	13723	11139	2.49	27746	2325	4.22	15.11	11.85	23.18	49.73	50.27	90.91	3.28	9.09	5.81	2.8	72.92	0.16	1.68	2.65	1.32	1.54	1.05	3.26	6.09
2019	05017	05	Arkansas	Chicot County	South	0	10615	10447	10009	8634	8541	642	7441	8246	456	1932	3210	3263	3641	3282	9944	9939	7575	374	5415	4068	2.43	9939	468	8.42	25.54	24.38	19.5	49.35	50.65	97.57	0.99	2.43	1.44	0.88	76.29	0	0.99	0.37	0.08	0.51	0.08	1.27	4.73
2019	05019	05	Arkansas	Clark County	South	0	22386	22133	21185	18855	18643	2262	13171	18122	1401	3727	10173	9376	10790	10575	19798	19789	15650	253	10533	8446	2.34	22049	1419	8.96	21.35	18.84	35.79	46.93	53.07	96.97	1.05	3.03	1.98	0.79	79.18	0.07	0.77	0.54	0.6	0.41	0.45	0.77	2.7
2019	05021	05	Arkansas	Clay County	South	0	14889	14724	14068	12233	12016	675	10525	11655	953	2640	6130	6283	6739	6391	14703	14703	11537	461	8038	6444	2.29	14771	970	8.44	22.85	19.06	23.29	49.22	50.78	98.99	0.7	1.01	0.31	0.53	77.97	0.03	0.12	0.15	0.01	0	0	0.12	0.88
2019	05023	05	Arkansas	Cleburne County	South	0	25100	24927	23921	21155	20944	1099	18693	20299	2470	4071	9472	10044	10779	10314	24727	24727	19978	594	16095	10783	2.3	24779	2529	6.21	18.54	12.57	38.94	49.54	50.46	98.04	1.07	1.96	0.9	0.48	80.03	0.07	0.46	0.36	0	0.61	0	0.03	2.16
2019	05025	05	Arkansas	Cleveland County	South	0	8128	8063	7706	6621	6487	419	5699	6313	482	1539	2938	2984	3239	3061	8019	8012	6226	238	4131	3217	2.5	8034	489	8.19	20.38	16.67	24.03	49.3	50.7	98.54	0.74	1.46	0.73	0.12	77.03	0.18	0	0.54	0	0	0	0.38	0.43
2019	05027	05	Arkansas	Columbia County	South	0	23776	23475	22331	19631	19430	1967	14661	18765	1158	3908	8732	8053	10034	8944	21933	21933	17135	694	11666	8562	2.57	23354	1332	4.11	19.06	16	13.13	47.98	52.02	97.98	0.92	2.02	1.11	0.58	77.89	0	0.41	0.34	0.36	0.6	0	0.92	2.01
2019	05029	05	Arkansas	Conway County	South	0	20858	20647	19604	16896	16421	853	14486	16031	1709	4350	8518	8876	9569	8927	20738	20731	15957	383	9828	8309	2.49	20767	1745	9.04	23.04	17.13	23.75	48.68	51.32	97.24	1.23	2.76	1.53	0.89	75.49	0.03	0.24	0.91	0.35	0.36	0.14	0.65	1.86
2019	05031	05	Arkansas	Craighead County	South	0	107345	106145	99879	84925	83529	6496	68964	80497	5419	22712	47330	47770	53051	49761	103022	102960	77091	2366	45413	41375	2.5	106293	5425	9.14	17.59	14.92	27.07	48.8	51.2	95.3	1.77	4.7	2.93	1.09	72.42	0.17	0.8	0.72	1.24	0.66	0.19	0.49	3.36
2019	05033	05	Arkansas	Crawford County	South	0	62739	61960	58791	50041	49100	3306	42256	47133	4286	12823	25411	26025	27282	26041	61833	61699	46592	1932	26836	23958	2.59	62057	4298	5.32	19.93	18.44	28.5	49.26	50.74	95.32	1.98	4.68	2.7	1.3	73.15	0.3	0.84	0.86	0.7	1.42	0.29	0.88	3.68
2019	05035	05	Arkansas	Crittenden County	South	0	48672	47915	44906	37668	36753	2551	30967	35363	2273	11313	19538	20341	22589	20601	47952	47952	34870	1154	21798	19074	2.52	48179	2318	5.59	16.85	15.95	19.95	47.58	52.42	97.97	0.62	2.03	1.4	0.37	71.45	0.12	0.3	0.45	0.54	0.5	0.14	0.37	1.49
2019	05037	05	Arkansas	Cross County	South	0	16824	16538	15758	13526	13365	944	11513	12845	909	2948	7279	7531	8116	7622	16538	16538	12619	766	7956	6653	2.49	16598	976	7.82	19.88	16.33	27.27	48.11	51.89	99.5	0.29	0.5	0.21	0.06	76.14	0	0.14	0	0.07	0.04	0.03	0	0.36
2019	05039	05	Arkansas	Dallas County	South	0	7279	7180	6901	6158	5986	552	5145	5683	453	931	2909	2921	3054	2952	6516	6484	5442	109	4346	2969	2.21	6519	453	5.48	24.84	19.85	26.34	49.31	50.69	99.46	0.36	0.54	0.18	0.05	78.33	0.01	0.05	0.05	0.05	0	0	0.06	1.45
2019	05041	05	Arkansas	Desha County	South	0	11709	11540	10961	9232	9054	594	7826	8709	495	2393	4478	4514	4969	4563	11541	11541	8644	444	6324	5204	2.23	11644	495	7.13	19.37	17.78	14.77	47.5	52.5	96.38	0.79	3.62	2.83	0.77	71.98	0.26	0.11	0.88	1.57	0.49	0.23	2.27	1.71
2019	05043	05	Arkansas	Drew County	South	0	18417	18153	17294	15080	14825	1478	11661	14345	1113	3529	7623	7622	8238	7919	17352	17346	13504	295	8655	7157	2.43	18000	1127	4.94	19.88	17.03	30.64	48.99	51.01	98.44	0.72	1.56	0.84	0.39	77.08	0.25	0.22	0.23	0.14	0.03	0	0.1	2.33
2019	05045	05	Arkansas	Faulkner County	South	0	123624	122396	115984	99800	98015	8256	75869	94495	6699	25527	55994	56955	60391	58112	118617	118225	89715	2533	49842	44575	2.66	122146	6820	6.13	14.29	11.83	24.35	48.85	51.15	96.22	1.7	3.78	2.08	1.15	74.8	0.27	0.1	0.73	0.96	0.98	0.15	0.53	4.01
2019	05047	05	Arkansas	Franklin County	South	0	17738	17385	16614	14288	14060	950	12017	13514	1382	3833	6481	6566	6893	6681	17410	17410	13230	235	8024	6723	2.58	17449	1382	4.35	22.77	22.4	37.42	49.24	50.76	98.53	1.13	1.47	0.34	0.92	75.94	0.07	0.08	0.08	0.1	0.44	0	0.02	2
2019	05049	05	Arkansas	Fulton County	South	0	12231	12095	11628	10183	10072	596	8851	9705	1167	2051	3834	4061	4322	4077	12028	12028	9536	318	6842	4973	2.42	12062	1167	6.77	23.49	20.29	37.97	49.92	50.08	98.13	0.92	1.87	0.96	0.75	78.39	0.2	0.22	0.07	0.47	0	0	0.56	0.28
2019	05051	05	Arkansas	Garland County	South	0	98555	97568	93295	82173	81156	4701	71467	78586	8105	16968	38833	39972	43613	41221	96855	96855	77233	1905	50869	40209	2.4	97346	8242	7.94	20.24	17	31.94	47.99	52.01	95.5	2.21	4.5	2.29	1.51	77.69	0.46	0.44	0.61	0.78	0.48	0.43	0.83	3.77
2019	05053	05	Arkansas	Grant County	South	0	18126	17916	17166	14787	14499	774	12720	14047	1329	3365	7413	7645	8075	7760	17875	17867	13878	475	8008	6863	2.62	17949	1367	8.33	19.24	16.24	30.77	49.06	50.94	98.18	0.62	1.82	1.2	0.4	76.58	0.07	0.51	0.47	0.15	0	0	0.16	2.03
2019	05055	05	Arkansas	Greene County	South	0	44937	44439	42023	35821	35266	2335	30074	33914	2865	9019	17721	18037	20311	18761	44080	44078	33347	1277	19007	17254	2.56	44420	2880	11.89	22.93	20.43	33.31	49.14	50.86	98.55	0.81	1.45	0.63	0.11	74.92	0.04	0.13	0.35	0.12	0.27	0	0.23	0.96
2019	05057	05	Arkansas	Hempstead County	South	0	21842	21547	20284	17114	16840	1093	14329	16230	1170	4808	8817	9004	9663	9218	21558	21558	15978	610	10533	8094	2.65	21590	1176	4.67	16.99	15.21	22.07	47.26	52.74	94.82	1.48	5.18	3.7	0.97	70.63	0.42	2.15	0.76	0.37	0.17	0.97	2.2	6.37
2019	05059	05	Arkansas	Hot Spring County	South	0	33597	33150	31966	27911	27540	1482	24293	26691	2326	5693	12760	12983	13968	13127	31368	31356	24530	878	14512	12599	2.5	31424	2374	10.85	23.8	21.44	31.1	52.04	47.96	98.5	0.72	1.5	0.78	0.36	78.7	0.09	0.19	0.28	0.22	0.29	0	0.38	1.3
2019	05061	05	Arkansas	Howard County	South	0	13311	13145	12379	10533	10253	734	8781	9854	751	3100	5357	5501	6011	5601	13094	13094	9685	259	6262	5142	2.55	13142	751	6.02	17.65	12.72	20.7	47.99	52.01	93.14	1.99	6.86	4.87	1.59	69.69	0.34	1.48	2.39	0.66	0.19	0	2.82	7.75
2019	05063	05	Arkansas	Independence County	South	0	37427	37023	34927	29956	29431	1934	25122	28434	2487	6796	15172	15509	16692	15902	36244	36244	27566	1487	16525	14322	2.54	36939	2498	3.77	20.12	18.5	27.21	49.03	50.97	96.79	1.24	3.21	1.97	0.86	74.2	0.3	0.28	0.87	0.52	0.46	0.25	1.16	2.56
2019	05065	05	Arkansas	Izard County	South	0	13570	13407	12929	11553	11394	537	10195	11148	1388	2096	4582	4658	5171	4725	12630	12626	10216	205	7279	4851	2.6	12634	1392	3.23	26.82	22.09	32.33	52.08	47.92	98.23	0.95	1.77	0.82	0.32	81.57	0.18	0.15	0.49	0	0.29	0	0.09	2.82
2019	05067	05	Arkansas	Jackson County	South	0	17027	16930	16125	14163	13969	746	12207	13587	1002	2675	5259	5498	5992	5542	14325	14325	10940	648	7592	6137	2.34	14380	1013	6.42	23.47	20.39	18.88	49.49	50.51	99.43	0.57	0.57	0	0.4	79.8	0	0	0	0	0.18	0	0	2.25
2019	05069	05	Arkansas	Jefferson County	South	0	69282	68628	65111	56688	55752	3876	46904	53981	4194	12540	24944	25337	28765	26139	62881	62877	47948	2025	33389	26801	2.36	64532	4205	5.05	17.99	16.04	21.65	49.48	50.52	97.89	1.02	2.11	1.09	0.55	76.89	0.05	0.06	0.32	0.66	0.79	0.08	0.58	2.52
2019	05071	05	Arkansas	Johnson County	South	0	26372	26062	24727	21087	20675	1500	17421	19992	1688	5353	9770	10151	10861	10448	25669	25665	19341	720	11486	9682	2.64	26188	1688	5.05	20.2	19.6	31.19	49.17	50.83	89.88	3.72	10.12	6.41	2.95	69.84	0.61	2.43	2.03	1.34	0.84	0.7	2.39	7.92
2019	05073	05	Arkansas	Lafayette County	South	0	6800	6766	6425	5719	5638	280	4903	5477	422	1021	2309	2434	2654	2511	6644	6644	5380	242	4401	2784	2.4	6668	426	5.98	25.18	21.29	32.3	50.59	49.41	97.71	1	2.29	1.29	0.68	79.51	0.19	0.03	0.16	0.91	0.4	0.16	0.44	0.68
2019	05075	05	Arkansas	Lawrence County	South	0	16549	16432	15610	13496	13233	897	11229	12820	1082	3085	6275	6397	7113	6600	15960	15960	12305	384	8005	6463	2.48	16250	1082	11.82	23.39	18.63	52.6	49.62	50.38	98.92	0.5	1.08	0.57	0.25	77.04	0.01	0.21	0.04	0.32	0.04	0	0.08	1.19
2019	05077	05	Arkansas	Lee County	South	0	9194	9047	8725	7825	7766	431	6754	7519	338	1301	2683	2736	3180	2790	7547	7547	5919	240	4364	3206	2.36	7588	338	9.95	24.17	22.6	27.59	56.78	43.22	98.78	0.18	1.22	1.03	0.11	80.75	0	0	0	1.03	0	0.56	0.55	1.75
2019	05079	05	Arkansas	Lincoln County	South	0	13455	13356	12903	11753	11627	357	10314	11423	718	1721	3025	3098	3286	3209	8322	8322	6331	180	4932	3773	2.22	8363	757	4.28	21.09	18.37	20.6	64.01	35.99	97.9	0.62	2.1	1.48	0.3	83.45	0.16	0.12	0.29	0.91	0	0.05	0.95	2.69
2019	05081	05	Arkansas	Little River County	South	0	12347	12250	11628	10086	9941	463	8694	9609	826	2008	4750	4774	5459	4915	12098	12098	9451	590	6512	5363	2.27	12189	834	9.5	20.91	17.33	35.88	48.32	51.68	99.42	0.45	0.58	0.13	0.23	77.69	0	0	0.13	0	0.36	0	0.06	1.36
2019	05083	05	Arkansas	Logan County	South	0	21668	21412	20401	17830	17492	997	15309	16912	1474	3860	8667	8784	9659	9059	21351	21337	16678	618	10163	8417	2.5	21420	1476	7.13	22.04	18.88	27.18	49.28	50.72	98.17	1.18	1.83	0.66	0.86	77.49	0.15	0.15	0.28	0.07	1.81	0.08	0.29	2.36
2019	05085	05	Arkansas	Lonoke County	South	0	72528	71652	67588	57089	56011	3842	48254	53034	6572	16565	31614	32702	33780	32568	71763	71040	52455	1723	29387	26895	2.67	71226	6686	3.82	14.1	12.96	17.95	49.2	50.8	96.13	2.74	3.87	1.14	1.18	73.11	0.14	0.25	0.47	0.28	0.74	0.04	0.59	2.67
2019	05087	05	Arkansas	Madison County	South	0	16211	15940	15099	13124	12968	987	11179	12378	850	3202	6176	6479	6970	6674	16073	16058	12300	486	7581	6279	2.57	16133	857	5.19	18.14	15.56	24.86	49.56	50.44	96.04	2.47	3.96	1.49	1.96	75.09	0.29	0.39	0.28	0.54	0.96	0.07	0.88	1.3
2019	05089	05	Arkansas	Marion County	South	0	16476	16328	15757	14006	13812	544	12600	13512	1820	2530	5298	5613	6035	5744	16263	16263	13392	213	9490	6782	2.4	16356	1820	7.46	23.29	21.08	27.84	48.31	51.69	97.34	1.6	2.66	1.07	0.92	81.21	0.22	0.02	0.16	0.66	0.41	0	0.03	1.42
2019	05091	05	Arkansas	Miller County	South	0	43572	43106	40828	35052	34690	2461	29661	33178	2852	8854	16997	17491	19133	17792	42154	42128	31994	988	19568	16426	2.57	42276	2896	5.98	18.75	15.96	20.85	49.04	50.96	97.52	1.3	2.48	1.18	0.85	75.08	0.4	0.08	0.46	0.24	0.44	0.06	0.08	1.59
2019	05093	05	Arkansas	Mississippi County	South	0	42126	41576	39089	32986	32523	2571	27251	31032	2238	9058	16545	16718	19129	17365	41186	41186	30282	1478	20559	16389	2.52	41376	2281	6.35	19.99	18.88	25.14	48.51	51.49	98.1	0.72	1.9	1.18	0.59	72.63	0.06	0.31	0.32	0.49	0.32	0.12	0.93	1.89
2019	05095	05	Arkansas	Monroe County	South	0	7050	6992	6614	5810	5730	328	5032	5573	395	1322	2831	2864	3220	2978	6968	6968	5494	126	4422	3333	2.09	6971	395	3.05	23.61	18.37	48.92	46.92	53.08	99.39	0.58	0.61	0.03	0.3	79.02	0	0.03	0	0	0.15	0	0.15	0.79
2019	05097	05	Arkansas	Montgomery County	South	0	8950	8869	8537	7626	7507	371	6687	7304	744	1396	3085	3181	3530	3262	8801	8801	7182	176	5845	3754	2.35	8815	749	7.9	25.85	20.53	36.51	50.03	49.97	97.21	0.67	2.79	2.12	0.56	79.49	0	0.41	1.54	0.17	0.26	0.19	1.15	1.76
2019	05099	05	Arkansas	Nevada County	South	0	8351	8293	7848	6776	6667	390	5845	6451	445	1391	3067	3122	3401	3204	8160	8160	6293	410	4606	3397	2.41	8193	445	8.79	20.92	17.95	40	50.74	49.26	99.82	0.17	0.18	0.01	0.02	77.24	0.01	0	0	0	0	0	0	0.17
2019	05101	05	Arkansas	Newton County	South	0	7812	7772	7461	6572	6446	306	5726	6262	568	1390	2681	2841	2983	2878	7745	7740	6195	104	4690	2936	2.64	7740	568	0.39	22.11	19.9	36.88	49.51	50.49	98.69	0.58	1.31	0.73	0.49	79.49	0.15	0	0.58	0	0.08	0	0	0.51
2019	05103	05	Arkansas	Ouachita County	South	0	23830	23559	22382	19276	18975	1087	16380	18399	1444	4551	9178	9351	10289	9487	23430	23430	18032	744	13095	9658	2.43	23484	1608	6.83	19.93	16.95	27.05	47.72	52.28	99.05	0.52	0.95	0.44	0.29	76.77	0.18	0.04	0.09	0.12	0.08	0.05	0.15	1.97
2019	05105	05	Arkansas	Perry County	South	0	10355	10201	9775	8466	8313	456	7252	8030	913	1969	3439	3717	4014	3793	10228	10228	7953	257	4974	3668	2.78	10248	919	9.06	23.91	17.68	47.16	49.95	50.05	98.18	1.48	1.82	0.34	0.3	77.21	0	0.32	0.01	0.01	0	0	0	2.17
2019	05107	05	Arkansas	Phillips County	South	0	18606	18347	17217	14607	14245	791	11999	13807	981	3526	6387	6481	7505	6708	18420	18420	13651	1121	10211	7485	2.46	18450	986	5.27	22.23	20.51	37.04	46.96	53.04	99.51	0.49	0.49	0	0.44	74.21	0	0	0	0	0	0	0.06	1.1
2019	05109	05	Arkansas	Pike County	South	0	10756	10664	10182	8828	8651	530	7525	8402	776	2093	4449	4548	4835	4609	10552	10537	8236	199	5631	4280	2.47	10598	783	8.21	26.88	23.8	31.38	49.39	50.61	96.28	1.36	3.72	2.36	1.27	75.97	0.05	1.3	0.79	0.22	0.26	0.31	0.99	2.59
2019	05111	05	Arkansas	Poinsett County	South	0	23896	23601	22365	19189	18894	1212	16292	18190	1006	4264	9127	9623	10409	9802	23313	23300	17867	858	10998	9526	2.47	23560	1027	9.82	22.26	19.9	28.06	48.73	51.27	98.88	0.43	1.12	0.69	0.29	75.49	0.05	0.23	0.15	0.26	0	0.02	0.13	1.6
2019	05113	05	Arkansas	Polk County	South	0	20094	19933	18915	16331	15922	934	14053	15412	1863	4114	6848	7072	7951	7211	19949	19939	15299	356	10135	8243	2.42	19971	1887	4.6	23.35	22.6	40.25	48.37	51.63	94.94	1.77	5.06	3.29	1.05	73.79	0.22	1.1	1.82	0.15	0.25	0.36	0.8	4.07
2019	05115	05	Arkansas	Pope County	South	0	63761	63007	59777	51465	50780	4464	40501	49148	4252	12736	25509	25569	28577	26754	60232	60219	45984	1111	26280	22579	2.67	63168	4282	4.94	17.69	16.31	28.61	49.14	50.86	93.67	2.26	6.33	4.07	1.35	73.61	0.64	1.09	1.04	1.3	0.75	0.37	1.8	3.31
2019	05117	05	Arkansas	Prairie County	South	0	8189	8100	7747	6828	6743	377	5978	6545	549	1431	3087	3375	3712	3450	7978	7978	6408	107	4558	3776	2.13	8052	549	9.79	21.21	14.41	12.42	50.01	49.99	99.45	0.42	0.55	0.13	0.09	79.79	0	0	0.13	0	0	0	0	0.88
2019	05119	05	Arkansas	Pulaski County	South	0	392967	388365	366675	315989	310788	18033	266765	298666	26752	79794	177344	183031	193195	184202	386238	384154	294030	7904	184319	158051	2.44	386447	27226	6.09	15.75	13.41	24.96	47.81	52.19	93.67	3.07	6.33	3.27	2.19	73.6	0.25	0.54	1.25	1.21	1.35	0.31	1.31	4.57
2019	05121	05	Arkansas	Randolph County	South	0	17695	17459	16628	14335	13937	760	12232	13548	1081	3434	6512	6790	7293	6976	17229	17229	13304	265	8609	7355	2.36	17391	1105	4.45	22.2	18.92	41.17	49.95	50.05	97.94	1.12	2.06	0.94	0.83	75.84	0.28	0	0.2	0.46	0.61	0.05	0.31	1.92
2019	05123	05	Arkansas	St. Francis County	South	0	25900	25603	24234	21011	20618	1269	17914	19890	1329	4692	7961	8373	9102	8542	22438	22392	16705	706	10990	9388	2.41	22635	1329	5.78	18.46	17.47	25.48	54.42	45.58	98.4	0.32	1.6	1.28	0.28	75.73	0.11	0.37	0.14	0.66	0.41	0.05	0.38	2.95
2019	05125	05	Arkansas	Saline County	South	0	119415	118072	112433	96380	94893	6153	82700	91311	8913	24570	55435	57050	59938	57691	117845	117747	90277	2233	48619	44075	2.68	118198	8988	5.94	16.62	12.92	21.83	49.05	50.95	96.16	2.24	3.84	1.59	1.65	75.03	0.27	0.27	0.53	0.52	1.01	0.27	0.79	3.21
2019	05127	05	Arkansas	Scott County	South	0	10376	10171	9635	8209	8125	590	6999	7735	670	2162	3531	3644	4090	3758	10283	10283	7671	378	5281	3944	2.61	10312	696	6.59	24.46	24.36	48.67	51.2	48.8	98.18	1.69	1.82	0.13	1.48	74.41	0.09	0	0	0.05	0.67	0.12	1.34	1.87
2019	05129	05	Arkansas	Searcy County	South	0	7908	7803	7525	6618	6507	306	5793	6316	653	1386	2856	3017	3219	3097	7778	7778	6231	158	4936	3327	2.35	7823	682	2.83	20.63	20.65	25.19	50.56	49.44	98.13	1.24	1.87	0.63	0.37	79.24	0	0	0.13	0.51	0.23	0.07	0.19	0.49
2019	05131	05	Arkansas	Sebastian County	South	0	127591	125773	119180	102041	100405	6820	85006	96668	8308	27020	54496	55993	60171	57296	125802	125705	95350	2304	56841	51228	2.45	126506	8542	6.43	19.76	18.98	25.08	48.86	51.14	90.46	4.44	9.54	5.1	3.85	71.15	0.95	1.3	1.67	1.18	3.23	0.91	2.64	8.48
2019	05133	05	Arkansas	Sevier County	South	0	17081	16891	15718	12993	12766	1010	10686	12190	906	4233	6898	7161	7765	7338	16872	16872	12071	440	6979	5885	2.88	16962	908	5.36	14.21	13.87	12.84	50.25	49.75	83.61	3.25	16.39	13.14	3.24	58.86	1.86	4.62	5.77	0.89	0.75	1.95	6.34	16.86
2019	05135	05	Arkansas	Sharp County	South	0	17139	17015	16295	14211	13921	781	12406	13518	1828	3056	5671	5859	6226	5957	16828	16828	13346	359	9882	7447	2.27	16967	1840	5.88	27.08	23.63	35.81	48.99	51.01	99.14	0.44	0.86	0.43	0.33	78.55	0.04	0	0.26	0.13	0.06	0	0.15	0.71
2019	05137	05	Arkansas	Stone County	South	0	12475	12335	11905	10546	10368	513	9218	10027	1030	2021	4172	4438	4829	4526	12350	12337	9926	375	6919	4787	2.58	12361	1040	5.34	22.64	19.16	22.67	49.62	50.38	98.52	1.35	1.48	0.14	0.61	80.34	0	0	0.14	0	0.26	0.05	0	1.34
2019	05139	05	Arkansas	Union County	South	0	39449	38931	36818	31474	30812	1793	26763	29922	2206	8190	15225	15395	16405	15590	38998	38998	29560	840	20031	15726	2.48	39087	2238	3.74	17.37	16.81	19.53	48.42	51.58	98.01	0.72	1.99	1.27	0.58	74.63	0.05	0.52	0.57	0.13	0.54	0.05	0.64	2.65
2019	05141	05	Arkansas	Van Buren County	South	0	16642	16511	15862	13973	13714	735	12235	13342	1209	2770	5358	5602	6126	5670	16431	16431	13157	453	10488	6813	2.41	16457	1229	4.79	25.35	23.87	25.58	49.36	50.64	98.03	0.96	1.97	1.02	0.32	79.18	0.05	0.06	0.24	0.66	0.1	0	0.24	1.43
2019	05143	05	Arkansas	Washington County	South	0	232289	228914	216280	184404	181075	15739	141000	175211	11831	52312	104974	109237	116950	111363	224112	224060	167657	2394	93611	87325	2.57	230371	11960	3.56	10.64	8.92	21.21	49.9	50.1	88.2	3.6	11.8	8.2	2.85	68.22	0.96	1.76	2.7	2.77	3.47	1.16	2.65	9.31
2019	05145	05	Arkansas	White County	South	0	78762	77602	73880	63505	62498	5001	51108	60208	4657	15751	31192	31370	34170	32213	74839	74737	56668	1744	33779	29055	2.58	78254	4692	4.17	16.18	15.05	20.13	48.85	51.15	96.35	1.56	3.65	2.09	0.91	74.64	0.22	0.31	0.79	0.77	0.57	0.26	0.66	4.43
2019	05147	05	Arkansas	Woodruff County	South	0	6533	6481	6154	5328	5282	254	4662	5128	328	1172	2503	2636	2879	2653	6330	6330	5013	113	3878	2932	2.19	6418	328	6.9	23.84	19.45	42.66	46.01	53.99	99.56	0.03	0.44	0.41	0.03	78.08	0.41	0	0	0	0	0	0	0.28
2019	05149	05	Arkansas	Yell County	South	0	21464	21198	20093	17178	16913	1192	14497	16227	1158	4316	8368	8981	9498	9103	21161	21148	15956	570	9840	7503	2.82	21161	1158	6.28	19.74	19.39	31.54	50.11	49.89	89.63	2.94	10.37	7.43	2.5	68.59	2.04	2.08	2.61	0.7	0.95	1.33	4.08	11.05
2019	06001	06	California	Alameda County	West	0	1656754	1639187	1559905	1367855	1348945	75155	1172662	1311268	48161	304381	731500	775603	904174	862449	1630291	1629191	1289525	23133	608096	577177	2.82	1647749	48602	2.69	9.19	6.45	13.46	49.16	50.84	66.15	18.92	33.85	14.94	17.59	65.41	1.47	2.32	4.74	6.41	19.52	2.31	5.62	28.43
2019	06003	06	California	Alpine County	West	0	1039	1027	995	872	853	40	770	838	79	131	259	312	392	343	1039	1039	838	44	1767	350	2.87	1039	79	5.97	15.98	15.52	0	53.32	46.68	93.36	4.43	6.64	2.21	2.89	78.44	0	0	0	2.21	0.8	1.11	1.01	6.13
2019	06005	06	California	Amador County	West	0	38429	38114	36902	33646	33303	1533	30295	32519	3801	4733	12037	13263	14675	13665	34700	34637	28979	826	18379	14594	2.38	34742	3810	4.58	18.99	13.9	29.09	53.71	46.29	93.66	3.92	6.34	2.42	3.61	82.48	1.07	0.15	0.61	0.58	0.97	0.17	1.02	7.96
2019	06007	06	California	Butte County	West	0	225817	223642	213433	188065	185581	13174	147509	180250	14067	39704	87880	92117	104557	96095	220091	219963	175328	3562	96505	85320	2.57	223229	14209	6.12	17.19	14.22	31	49.48	50.52	91.83	4.85	8.17	3.32	4	76.67	0.86	0.86	0.82	0.77	3.51	0.68	1.83	9.89
2019	06009	06	California	Calaveras County	West	0	45514	45301	43612	39203	38788	1887	34848	37670	4491	6309	15212	16839	18397	17223	45051	45018	37379	992	27995	16942	2.66	45112	4491	5.65	21.11	16.77	37.52	49.79	50.21	94.56	3.47	5.44	1.97	2.87	80.95	0.85	0.3	0.33	0.49	1.13	0.06	0.71	5.63
2019	06011	06	California	Colusa County	West	0	21454	21213	19878	16590	16253	1241	13677	15598	770	5356	9072	9439	10127	9692	21273	21259	15449	355	8044	7227	2.94	21291	830	3.49	12.21	11.18	19.75	51.24	48.76	72.59	11.4	27.41	16.01	11.03	57.64	4.76	4.19	4.98	2.08	0.45	7.02	7.83	30.89
2019	06013	06	California	Contra Costa County	West	0	1142251	1130383	1076802	927838	912021	57494	787178	880423	46729	232211	508264	542600	590758	559366	1132877	1132252	874437	16943	413719	394769	2.87	1137149	46968	3.77	11.19	8.65	16.56	48.89	51.11	73.11	15.37	26.89	11.52	13.89	66.62	1.67	2.18	3.84	3.82	10.07	1.62	4.82	22.29
2019	06015	06	California	Del Norte County	West	0	27495	27082	25963	22514	22152	1221	19644	21567	2048	4779	8473	8833	9766	9015	24448	24440	18687	754	11379	9945	2.47	24588	2048	6.25	19.97	18.3	16.16	53.63	46.37	91.32	4.57	8.68	4.11	3.45	74.85	1.11	1.49	0.67	0.85	2.15	0.22	1.44	8.4
2019	06017	06	California	El Dorado County	West	0	188563	186935	179893	157917	155509	8864	137028	150369	13540	33859	75549	83084	90018	85101	186608	186336	149386	2283	90333	70974	2.63	187280	13604	3.21	13.22	10.22	11.78	49.81	50.19	89.56	6.73	10.44	3.71	5.52	76.29	0.87	0.88	1	0.97	2.72	0.39	1.19	8.6
2019	06019	06	California	Fresno County	West	0	984521	970564	906810	748422	732804	56444	604137	702919	35522	242082	377688	394237	446387	407511	968001	967243	690265	25439	331142	307906	3.14	973266	36125	4.11	13.15	11.37	23.26	49.89	50.11	78	9.39	22	12.61	8.61	59.81	2.97	3.45	3.76	2.43	5.94	5.15	6.47	26.01
2019	06021	06	California	Glenn County	West	0	27976	27539	25927	21787	21407	1654	17951	20480	1392	6626	10404	10984	11914	11279	27522	27511	20206	548	11008	10085	2.74	27679	1411	3.85	15.24	12.13	28.25	50.82	49.18	80.84	7.23	19.16	11.93	6.26	61.83	2.53	3.98	4.46	0.95	2.27	4.42	5.52	23.33
2019	06023	06	California	Humboldt County	West	0	135940	134460	128705	114066	112435	7304	92463	109763	7922	23314	55205	58861	67283	62030	132584	132548	106989	1658	63089	54679	2.41	135003	8079	5.15	16.45	14.21	16.39	49.71	50.29	93.91	3.34	6.09	2.75	2.55	78.21	0.4	0.74	0.93	0.68	2.43	0.4	1.1	8.27
2019	06025	06	California	Imperial County	West	0	180701	177994	165621	137226	134294	10716	110125	128423	5440	40686	56636	58942	69998	60074	170621	170523	119143	8192	57690	44829	3.81	170981	5528	4.33	14.4	11.52	18.42	51.33	48.67	66.15	18.88	33.85	14.97	15.76	57.49	4.15	2.97	3.44	4.41	0.85	10.04	10.61	42.63
2019	06027	06	California	Inyo County	West	0	17977	17813	16979	14941	14750	787	13204	14368	1519	3248	7746	7825	8593	8238	17562	17562	13972	301	9572	7950	2.18	17607	1526	1.03	14.18	8.64	6.97	50.41	49.59	90.22	5.5	9.78	4.28	5.02	75.68	0.61	1.36	1.93	0.37	0.5	1.59	1.4	12.21
2019	06029	06	California	Kern County	West	0	887641	875538	817372	671039	656416	51437	537799	627555	35196	222195	325983	336605	380904	343445	857145	855419	601735	23270	298117	270282	3.17	859905	35594	3.42	11.11	9.74	19.19	51.24	48.76	79.36	7.79	20.64	12.85	7.08	58.79	3.28	3.69	3.63	2.25	2.63	3.86	6.61	25.9
2019	06031	06	California	Kings County	West	0	150691	148723	139049	115970	113805	8194	92916	105286	9235	35883	54159	54852	58904	54408	135855	133385	92983	3563	46181	43452	3.13	133994	9684	4	12.22	10.72	13.72	55.08	44.92	79.94	8.34	20.06	11.72	7.15	61.84	3.26	2.99	3.65	1.82	2.7	4.49	5.78	20.76
2019	06033	06	California	Lake County	West	0	64195	63512	60464	53118	52349	2926	46426	50769	5360	11195	19966	23122	26631	24304	63157	63131	50115	1359	34845	25660	2.46	63494	5360	3.39	19.99	15.96	36.37	49.64	50.36	90.82	4.53	9.18	4.65	4.07	74.71	1.4	1.28	1.28	0.69	0.65	1.41	2.34	9.55
2019	06035	06	California	Lassen County	West	0	30818	30449	29390	26991	26650	1064	22615	26176	1977	4066	7811	8235	9209	8611	21010	21010	16540	309	12783	9280	2.26	21190	1984	6.37	18.41	15.37	21.33	65.97	34.03	93.54	2.66	6.46	3.79	1.81	81.35	1.35	1.02	0.99	0.43	1.86	0.27	1.37	11.69
2019	06037	06	California	Los Angeles County	West	0	10081570	9969032	9470085	8246401	8123894	519307	6886895	7862422	257763	1836339	4542723	4783867	5249298	4929863	9928773	9924630	7740558	242273	3542800	3316795	2.99	10012895	261742	2.97	9.91	7.02	17.61	49.29	50.71	64.95	18.8	35.05	16.25	17.78	62.68	3.82	3.92	4.66	3.84	10.91	4.25	9.11	32.98
2019	06039	06	California	Madera County	West	0	155433	153658	143822	119454	117569	9166	97527	112489	6235	36084	52938	54903	63822	58268	146837	146746	104454	4606	50677	44881	3.28	147253	6317	3.8	13	10.8	23.46	48.23	51.77	79.15	6.84	20.85	14.01	6.23	59.13	4.3	3.66	4.48	1.57	1	7.02	6.02	26.1
2019	06041	06	California	Marin County	West	0	259943	257828	247779	216975	213264	11160	190403	207172	10427	48847	112231	127284	135786	130747	253869	253737	201822	2027	113084	105432	2.4	255421	10516	2.41	9.14	6	10.06	48.84	51.16	80.15	10.49	19.85	9.36	8.76	71.26	1.26	2.07	3.33	2.7	3.32	0.72	3.08	13.08
2019	06043	06	California	Mariposa County	West	0	17420	17309	16684	15041	14810	411	13632	14580	1485	2361	6103	5858	7672	7038	17221	17221	14421	348	10411	7643	2.13	17256	1485	8.96	20.39	16.01	31.3	50.93	49.07	93.27	3.63	6.73	3.1	2.75	80.95	0.86	0.59	0.9	0.76	1.2	0.17	0.76	7.27
2019	06045	06	California	Mendocino County	West	0	87224	86126	82148	71624	70884	4248	62005	68433	5925	16471	33095	36029	41260	37689	85684	85595	67255	1101	40960	34408	2.47	86352	5941	5.48	17.05	14.69	28.13	49.58	50.42	86.5	5.47	13.5	8.03	4.36	71.3	1.04	2.16	3.26	1.56	1.48	1.53	2.98	13.05
2019	06047	06	California	Merced County	West	0	271382	267939	250071	204409	199752	18887	160388	190811	9117	69633	97330	100490	119120	104983	265217	265105	185833	7117	85251	80008	3.32	268611	9225	4.93	13	10.94	22	50.48	49.52	73.02	11.04	26.98	15.94	10.33	55.33	4.18	4.13	4.99	2.64	4.04	6.34	7.4	30.62
2019	06049	06	California	Modoc County	West	0	8907	8831	8463	7466	7365	352	6740	7155	780	1551	2519	2854	3235	2957	8603	8603	6971	73	5258	3616	2.33	8698	780	1.51	18.27	11.36	17.93	51.94	48.06	92.28	2.68	7.72	5.04	2.43	75.95	3.01	0.17	1.48	0.38	1.06	0.91	3.26	7.05
2019	06051	06	California	Mono County	West	0	14310	14124	13810	12257	11974	677	9927	11564	705	2644	7840	8168	8619	8328	14190	14179	11509	26	14116	4765	2.93	14198	705	2.47	5.31	4.13	10.42	53.35	46.65	78.8	7.27	21.2	13.93	5.8	68.94	0.73	2.33	3.17	7.7	2.34	1.66	2.13	19.06
2019	06053	06	California	Monterey County	West	0	433410	427743	401907	337504	331873	25161	275668	314202	16732	94933	181058	185726	197404	187708	416284	413855	301377	11908	141820	127155	3.27	417249	16874	3.08	8.85	6.27	17.23	50.99	49.01	68.84	9.67	31.16	21.49	8.29	53.5	4.85	5.71	7.53	3.4	3.65	8.81	9.47	27.92
2019	06055	06	California	Napa County	West	0	139623	138406	132570	115870	114315	7385	98223	110345	7269	25329	65157	68253	74472	71141	136360	136283	107472	2093	55602	48705	2.78	137806	7363	3.85	11.79	8.78	10.97	49.85	50.15	76.79	11.79	23.21	11.42	10.69	68.44	2.04	3.05	4.48	1.84	4.8	2.68	5.35	19.51
2019	06057	06	California	Nevada County	West	0	99244	98262	95067	85291	84376	4159	76000	82008	7882	15430	37054	42788	46192	44059	98185	98048	81195	1072	53989	40855	2.4	98232	8015	3.64	14.25	10.78	17.25	49.32	50.68	93.8	4.05	6.2	2.15	2.65	80.73	0.43	0.52	0.78	0.41	0.69	0.21	0.53	5.84
2019	06059	06	California	Orange County	West	0	3168044	3133653	2980221	2588447	2548382	166568	2168424	2461814	106126	611801	1462310	1555379	1669327	1592151	3130730	3129036	2434801	52522	1100449	1037492	3.01	3151089	107811	3	8.54	5.51	12.93	49.36	50.64	68.66	17.68	31.34	13.66	16.46	65.04	2.68	3.34	3.93	3.71	15.02	2.54	7.3	26.34
2019	06061	06	California	Placer County	West	0	385512	382187	364992	315056	309647	19141	270397	298278	25716	79693	158348	175120	186227	178325	382208	381305	295817	4297	164176	142855	2.67	382926	25888	3.2	10.6	6.94	13.43	48.81	51.19	87.47	8.54	12.53	3.99	7.38	73.95	0.52	0.78	1.29	1.4	3.85	0.51	1.47	10.95
2019	06063	06	California	Plumas County	West	0	18660	18529	17852	16071	15985	869	14479	15543	1876	2615	7052	7447	8172	7733	18334	18334	15234	343	15830	8450	2.16	18504	1876	5.04	16.55	13.65	16.84	49.74	50.26	95.09	3.15	4.91	1.76	2.41	81.61	0.71	0.38	0.42	0.25	0.91	0.03	0.82	6.15
2019	06065	06	California	Riverside County	West	0	2411439	2382905	2253840	1905623	1870395	142100	1559869	1792935	120559	515038	954987	1003520	1116090	1032734	2373706	2369351	1765162	62892	840501	724893	3.28	2389375	122308	3.72	11.56	8.72	19.01	49.8	50.2	77.39	12	22.61	10.61	10.94	64.52	3.04	2.7	2.99	1.88	4.28	3.11	5.09	25.97
2019	06067	06	California	Sacramento County	West	0	1524553	1506017	1425477	1221525	1201259	74594	1028580	1160320	76691	320027	646569	688050	753280	704151	1504340	1503283	1145767	25437	570752	543025	2.76	1510932	77463	3.51	11.84	9.17	17.53	48.87	51.13	77.82	13.29	22.18	8.89	12.06	68.34	1.16	1.72	2.61	3.41	9.91	1.73	4.68	19.58
2019	06069	06	California	San Benito County	West	0	60376	59528	56493	47563	46508	3438	38958	44653	2553	13166	27480	28321	31510	29347	60052	60007	44549	1727	18970	18135	3.31	60212	2619	2.82	9	7.01	18.01	49.94	50.06	78.71	10.27	21.29	11.02	8.85	63.48	3.14	2.26	4.58	1.05	1.51	2.86	6.2	23.19
2019	06071	06	California	San Bernardino County	West	0	2149031	2122337	1995247	1675035	1642850	125982	1350620	1566216	89141	465038	858067	895836	990400	914514	2091206	2085325	1523524	72222	720757	636041	3.29	2099054	90686	3.51	10.99	8.71	19.57	49.78	50.22	78.05	11.41	21.95	10.54	10.45	63.48	2.93	2.77	2.99	1.84	5.02	2.25	5.69	27.23
2019	06073	06	California	San Diego County	West	0	3316073	3274227	3106393	2710720	2671935	169195	2246571	2518869	210573	633819	1514012	1585831	1690177	1588732	3234305	3197060	2484261	54303	1213891	1125286	2.87	3216326	217188	3.18	9.88	6.82	13.91	50.35	49.65	75.02	14.33	24.98	10.65	12.71	68.33	2.28	2.05	2.9	3.42	8	1.89	4.89	23.87
2019	06075	06	California	San Francisco County	West	0	874961	865937	835425	774244	769095	25320	695330	757165	23585	101492	478645	507541	546541	523501	861359	861109	745683	8607	397812	362354	2.36	870863	23619	2.32	10.19	6.13	18.63	51.01	48.99	63.76	23.69	36.24	12.55	21.73	74.57	1.35	1.72	3.69	5.79	25.16	4.05	7.2	23.33
2019	06077	06	California	San Joaquin County	West	0	742603	733080	690215	574484	562701	43820	467455	539567	28700	172191	290719	301766	339463	313129	726994	726659	527492	18597	243260	228567	3.17	732477	29013	3.47	12.54	10.92	18.93	49.85	50.15	75.67	12.58	24.33	11.76	11.55	61.81	2.44	2.67	3.62	3.04	8.99	2.91	5.92	24.24
2019	06079	06	California	San Luis Obispo County	West	0	282165	279856	269011	240564	237717	19317	188857	230174	16450	44412	121038	126787	137209	131679	266098	265764	216531	3855	122005	105981	2.51	275626	16767	4.1	11.59	8.08	14.35	50.68	49.32	88.53	6.56	11.47	4.91	5.2	77.53	0.91	1.28	1.62	1.1	2.08	0.87	2.12	11.96
2019	06081	06	California	San Mateo County	West	0	767423	759450	723483	634228	625917	32499	551290	607685	24773	141658	384689	404137	430851	414747	761226	760992	603656	10584	277773	263543	2.87	763665	25027	2.51	8.23	4.74	13.41	49.43	50.57	63.56	21.66	36.44	14.78	20.06	65.35	1.77	2.55	4.73	5.73	19.37	1.87	5.53	28.43
2019	06083	06	California	Santa Barbara County	West	0	444829	439942	416670	361625	356516	32401	275092	343754	20343	82534	196453	205108	226585	213438	425052	423576	326808	10126	157161	145856	2.91	437669	21027	2.92	9.94	7.18	15.94	50.05	49.95	75.8	9.06	24.2	15.15	7.9	63.38	3.03	3.6	4.83	3.68	3.76	5.49	5.69	22.73
2019	06085	06	California	Santa Clara County	West	0	1927470	1906337	1810962	1569382	1546443	91302	1334958	1498310	50998	379382	918182	957717	1043729	999094	1896320	1895565	1471955	28242	672495	640215	2.95	1917643	51472	2.42	8.04	5.2	11.62	50.55	49.45	59.43	22.27	40.57	18.3	20.87	60.97	1.62	2.66	5.3	8.72	24.83	1.76	7.07	32.84
2019	06087	06	California	Santa Cruz County	West	0	273962	271214	259770	230034	226982	19780	180000	220664	10125	44472	122521	129723	144670	136406	262224	262062	210233	5322	106307	95818	2.72	272491	10208	5.26	11.95	9.8	21.44	49.51	50.49	80.61	8.77	19.39	10.62	7.16	70.4	2.52	2.76	3.38	1.96	2.88	3.17	4.26	19.47
2019	06089	06	California	Shasta County	West	0	179212	177291	168668	147221	144796	8000	126524	140511	13654	32873	68073	71953	78414	74134	176274	176252	138624	3432	78634	71181	2.47	177761	13808	3.57	18.27	15.32	22.66	49.13	50.87	93.83	3.52	6.17	2.66	2.82	76.01	0.41	0.41	0.77	1.06	1.64	0.18	0.78	6.01
2019	06091	06	California	Sierra County	West	0	3040	2994	2917	2612	2589	78	2420	2558	282	426	977	1193	1339	1268	3013	3013	2531	38	2365	1319	2.28	3013	292	0	15.57	15.29	40.85	53.45	46.55	97.04	1.25	2.96	1.71	0.59	82.43	1.68	0	0.03	0	0.41	0	0.03	9.36
2019	06093	06	California	Siskiyou County	West	0	43468	43062	41141	36118	35722	2003	31682	34615	3857	7438	14581	15907	17807	16538	43074	43063	34466	879	24118	19240	2.23	43356	3871	3.52	18.61	15.36	32.3	49.94	50.06	93.44	4.42	6.56	2.14	3.28	77.67	0.69	0.65	0.55	0.25	1.02	0.48	1.02	5.61
2019	06095	06	California	Solano County	West	0	441829	437433	415031	359655	353910	20866	303699	339371	32780	83010	196052	204617	220169	206978	430780	427424	330500	9963	157800	149865	2.88	429483	33337	3.89	12.26	9.13	16.21	49.75	50.25	78.09	13.74	21.91	8.16	11.92	69.96	1.61	1.73	2.62	2.2	10.23	1.44	3.57	18.32
2019	06097	06	California	Sonoma County	West	0	499772	495554	474635	418178	412267	23932	359314	399701	25429	86224	231110	247669	267732	256074	492490	491933	395268	6481	207713	189374	2.59	495516	25613	3.75	11.89	9.07	19.84	48.83	51.17	82.24	8.56	17.76	9.2	7.22	71.5	1.61	2.51	3.18	1.9	2.73	1.6	3.93	14.46
2019	06099	06	California	Stanislaus County	West	0	543194	535794	503818	420302	411851	30882	343626	395396	20727	127900	210559	220704	250975	228175	538643	538468	392720	13011	181748	173898	3.09	540181	21051	3.94	13.15	10.88	22.15	49.5	50.5	78.83	10.13	21.17	11.04	9.28	62.49	3.04	2.88	3	2.13	2.92	2.78	6.73	26.41
2019	06101	06	California	Sutter County	West	0	96109	94782	89552	75247	73763	5049	62626	70380	5909	21130	36769	38518	42576	39045	94914	94244	69606	2502	34395	32636	2.91	94654	5986	3.37	13.64	10.95	18.56	49.8	50.2	76.13	13	23.87	10.87	11.37	63.7	2.11	2.27	3.69	2.8	1.6	3.5	7.28	20.31
2019	06103	06	California	Tehama County	West	0	63912	63154	60073	51256	50521	3068	43850	48609	4348	13057	22857	23885	26951	24633	63142	63097	48153	1460	27558	24189	2.61	63391	4392	4.56	18.91	16.48	30.53	49.71	50.29	91.03	4.59	8.97	4.38	4.01	71.79	1.58	1.41	1.16	0.22	0.93	1.04	2.52	12.24
2019	06105	06	California	Trinity County	West	0	12700	12565	12114	10946	10809	548	9847	10534	1150	1992	3517	4210	4897	4465	12463	12463	10337	62	8918	5939	2.09	12529	1150	1.29	20.92	14.85	42.41	51.46	48.54	95.06	2.46	4.94	2.48	2.17	80.53	1.26	0.64	0.05	0.54	1.54	0.06	0.92	6.49
2019	06107	06	California	Tulare County	West	0	461898	455142	424107	342228	334664	29739	271351	318446	14211	122837	167293	173338	197528	178687	456186	455892	314873	13051	148994	138238	3.3	457857	14633	4.27	12.11	9.94	23.97	50	50	77.44	8.16	22.56	14.4	7.45	55.62	4.08	4.33	3.94	2.05	2.12	6.1	7.9	25.02
2019	06109	06	California	Tuolumne County	West	0	54045	53741	51611	46588	45972	1936	41304	45057	5115	7819	18880	19903	22149	20993	50532	50531	41767	662	31553	22502	2.24	50971	5190	4.98	19.63	15.42	42.49	52.02	47.98	94.72	3.71	5.28	1.57	3.21	81.81	0.5	0.3	0.35	0.42	1.02	0.22	0.31	6.06
2019	06111	06	California	Ventura County	West	0	847263	837350	796738	685317	673573	45282	570146	646907	39238	165994	383438	403573	438092	415752	835220	833145	639837	18932	288896	271040	3.08	840257	39781	3.93	10.91	7.56	15.69	49.47	50.53	77.12	11.96	22.88	10.92	10.89	66.48	2.56	2.51	3.76	2.09	4.47	4.14	5.34	23.48
2019	06113	06	California	Yolo County	West	0	217352	214986	205040	179216	176246	18039	127586	171125	7550	41285	91410	96022	105929	99367	209222	209021	163895	2820	77947	74296	2.81	215938	7678	2.57	9.56	7.02	14.37	48.51	51.49	75.25	12.17	24.75	12.58	10.64	67.12	1.38	2.47	3.6	5.13	8.26	2.04	4.12	24.98
2019	06115	06	California	Yuba County	West	0	76360	75213	70367	58443	57263	3763	48033	53744	5548	18075	29109	29921	32118	29821	74761	73850	53251	1839	28586	26354	2.84	74309	5882	3.9	14.99	14.52	16.13	51.01	48.99	86.02	8.22	13.98	5.76	6.99	66.81	1.22	1.42	1.89	1.23	4.95	1.39	3.49	16.75
2019	08001	08	Colorado	Adams County	West	0	504108	497326	467689	390359	382633	26130	324255	367745	26404	118200	244100	257878	272810	261893	499315	498812	364600	11548	173200	166450	3	500418	26796	4	10.39	8.69	16.05	50.49	49.51	83.55	6.79	16.45	9.65	5.65	64.08	1.06	3.12	3.29	2.19	2.66	1.94	4.47	17.67
2019	08003	08	Colorado	Alamosa County	West	0	16107	15892	14991	12752	12578	1310	9619	12174	767	3583	6440	6420	7638	6934	14993	14993	11136	217	7024	6162	2.44	15631	791	3.25	17.48	17.8	30.31	50.03	49.97	90.07	4.75	9.93	5.18	3.91	70.6	0.81	1.43	2.1	0.84	0.83	1.1	3.02	20.74
2019	08005	08	Colorado	Arapahoe County	West	0	644560	636903	604148	517041	508272	30977	437887	489017	38661	136858	317777	342546	362007	347236	637457	635807	484783	9069	251212	240304	2.66	637690	39149	2.75	9	6.98	13.18	49.48	50.52	83.39	8.19	16.61	8.42	6.72	68.69	0.75	1.78	2.81	3.08	4.22	1.01	2.99	14.71
2019	08007	08	Colorado	Archuleta County	West	0	13253	13163	12651	11261	11144	441	10137	10947	1254	2079	5277	5889	6417	6088	13150	13146	10844	199	9373	5858	2.23	13146	1254	2.35	14.66	10.46	20.88	50.23	49.77	94.33	3.64	5.67	2.03	2.97	80.79	0.38	0.35	0.54	0.75	0.4	0	0.42	7.08
2019	08009	08	Colorado	Baca County	West	0	3561	3532	3381	2932	2909	152	2608	2805	223	639	1467	1598	1656	1622	3437	3429	2713	71	2258	1662	2.09	3461	223	6.28	20.2	12.02	25	48.98	51.02	96.43	1.24	3.57	2.33	0.9	76.83	0.81	1.15	0	0.37	0	0.62	1.45	3.79
2019	08011	08	Colorado	Bent County	West	0	5787	5787	5590	5064	4987	140	4534	4909	427	780	1393	1439	1543	1454	3985	3985	3107	43	2270	1767	2.23	3985	427	8.43	26.12	23.85	45.08	64.54	35.46	94.87	1.68	5.13	3.46	1.18	81.37	0.41	1.4	1.43	0.21	0.07	0.2	2.24	5.69
2019	08013	08	Colorado	Boulder County	West	0	322510	319596	307715	271539	267744	21512	212755	259998	13480	58714	150498	169624	183557	175849	310784	310718	248982	1664	136096	127415	2.44	320329	13779	2.97	8.13	6.12	11.9	50.3	49.7	87.82	6.06	12.18	6.12	4.54	75.01	0.41	1.35	1.61	2.75	2.95	0.38	1.34	11.25
2019	08014	08	Colorado	Broomfield County	West	0	67886	67261	64188	55019	54076	3324	46992	52115	3976	15032	33933	37971	39685	38422	67549	67519	51804	520	28374	27470	2.46	67545	4168	3.93	8.11	4.67	16.65	49.81	50.19	89.76	6.58	10.24	3.66	5.26	73.49	0.46	0.49	1.35	1.36	3.85	0.19	1.11	9.12
2019	08015	08	Colorado	Chaffee County	West	0	19557	19354	18816	17087	16969	753	15523	16613	1745	2663	7132	8234	8655	8364	18213	18213	15283	264	11064	8231	2.21	18227	1760	5.57	17.09	11.52	37.77	53.63	46.37	93.79	4.52	6.21	1.69	2.09	83.49	0.46	0.18	0.31	0.75	1.29	0.03	1.35	4.23
2019	08017	08	Colorado	Cheyenne County	West	0	2026	1957	1809	1515	1476	94	1338	1418	106	559	756	832	917	849	1983	1983	1391	17	989	774	2.56	1983	106	0	12.15	10.44	38.78	49.95	50.05	90.57	3.01	9.43	6.42	2.62	66.19	0.99	0.94	0.39	4.1	1.44	0	2.16	10.56
2019	08019	08	Colorado	Clear Creek County	West	0	9495	9450	9120	8351	8257	608	7376	7989	634	1467	4390	5034	5435	5265	9344	9344	7865	8	5793	4395	2.13	9382	634	1.6	9.89	8.33	3.32	50.32	49.68	95.81	2.82	4.19	1.37	0.87	82.78	0.65	0.25	0.24	0.22	0.27	0.1	0.66	5.09
2019	08021	08	Colorado	Conejos County	West	0	8128	8014	7588	6379	6216	432	5286	5964	544	1925	2760	2907	3383	3029	8089	8089	5925	209	4433	3183	2.53	8089	544	3.28	20.3	15.96	38.21	50.3	49.7	97.69	1.4	2.31	0.91	0.85	72.59	0.38	0.11	0.07	0.34	0.4	0.41	1.23	23.46
2019	08023	08	Colorado	Costilla County	West	0	3745	3720	3589	3225	3184	196	2793	3061	406	553	1249	1338	1542	1394	3745	3745	3061	115	2845	1746	2.14	3745	406	1.32	27.56	24.33	45.63	53	47	90.09	4.57	9.91	5.34	3.87	76.4	0.24	1.84	1.44	1.82	0.08	2.79	5.41	27.64
2019	08025	08	Colorado	Crowley County	West	0	5754	5724	5590	5169	5133	626	3883	5025	439	641	1828	1933	2257	1924	4802	4782	4073	63	1589	1301	3.69	4782	439	6.06	24.61	20.04	37.5	63.5	36.5	96.23	0.73	3.77	3.04	0.4	84.64	1.08	0.4	0.71	0.85	0.29	0.09	1.99	7.21
2019	08027	08	Colorado	Custer County	West	0	4776	4776	4727	4236	4130	157	3812	4060	717	638	1367	1650	1829	1725	4731	4731	4052	30	4408	2214	2.15	4768	717	3.35	16.13	12.25	30	51.13	48.87	95.21	4.33	4.79	0.46	2.66	84.55	0.46	0	0	0	0	0	1.12	2.35
2019	08029	08	Colorado	Delta County	West	0	30565	30386	29057	25609	25121	1495	22293	24484	2973	5177	9584	10682	11792	11012	29329	29329	23272	592	14827	11883	2.46	29342	3037	2.65	18.86	12.76	27.86	50.56	49.44	94.09	3.72	5.91	2.19	2.45	77.95	0.62	0.67	0.48	0.41	0.35	0.38	1.39	6.64
2019	08031	08	Colorado	Denver County	West	0	705576	696798	662746	585637	578596	26899	508718	565372	29030	123558	361161	391463	417715	402046	693555	693038	554753	10090	321717	301501	2.29	699351	29379	3.53	9.59	7.23	13.64	50.07	49.93	83.62	7.2	16.38	9.18	5.79	71.7	1.16	2.48	2.95	2.59	2.35	1.68	3.88	15.87
2019	08033	08	Colorado	Dolores County	West	0	1857	1839	1735	1473	1473	45	1398	1449	184	408	664	783	824	792	1857	1857	1449	0	1581	759	2.45	1857	184	1.72	19.22	9.89	46.15	56.11	43.89	96.98	2.26	3.02	0.75	0.43	77.28	0.32	0	0.43	0	0.23	0	0	2.36
2019	08035	08	Colorado	Douglas County	West	0	336041	332877	316161	263779	257841	19169	221839	246262	19914	85370	157923	180224	187660	182234	334706	334162	245579	2229	124771	120709	2.78	334814	20172	2.33	6.71	4.91	9.64	49.91	50.09	91.17	5.41	8.83	3.42	4.21	70.42	0.24	0.51	0.94	1.73	2.4	0.09	0.56	7.3
2019	08037	08	Colorado	Eagle County	West	0	54681	54234	51594	44727	44064	2786	38505	42601	2007	11069	30132	33585	34775	34128	54401	54314	42509	209	32461	18171	3	54502	2007	2.08	5.03	3.61	15.94	53.14	46.86	80.9	6.61	19.1	12.49	5.05	66.15	1.81	4.18	3.96	2.55	0.73	1.48	5.7	16.72
2019	08039	08	Colorado	Elbert County	West	0	25717	25518	24576	21351	20818	1253	18326	20117	2385	4725	12238	13530	14043	13760	25553	25525	20054	600	9614	9280	2.76	25626	2399	2.57	8.93	6.04	10.27	50.63	49.37	96.52	2.05	3.48	1.43	1.3	77.08	0	0.51	0.23	0.69	0.52	0.08	0.17	3.87
2019	08041	08	Colorado	El Paso County	West	0	698974	690030	651807	557283	547794	38533	452115	500403	82328	155249	321857	333820	343102	323140	680092	661913	494578	8677	272379	257507	2.65	667275	84343	4.37	12.37	10.37	17.17	50.49	49.51	90.42	6.4	9.58	3.18	3.8	72.76	0.44	0.58	1.03	1.13	1.75	0.44	1.04	8.2
2019	08043	08	Colorado	Fremont County	West	0	47321	46942	45474	41275	40764	1580	36942	39795	5420	6433	13271	14163	15160	14327	36119	36088	28836	589	19805	17136	2.11	36229	5437	5.95	18.89	15.59	17.98	58.32	41.68	96.33	2.3	3.67	1.37	1.3	82.83	0.63	0.36	0.13	0.25	0.34	0.08	1.39	3.08
2019	08045	08	Colorado	Garfield County	West	0	59055	58447	55070	46474	45708	3015	39298	44066	2719	13756	28647	30846	33044	31575	58115	58115	43281	565	24001	21498	2.7	58401	2748	1.33	7.85	6.21	11.33	50.98	49.02	84.32	4.85	15.68	10.83	3.92	64.54	1.17	2.69	5.19	1.78	0.52	1.71	3.88	16.63
2019	08047	08	Colorado	Gilpin County	West	0	6018	5964	5874	5345	5291	191	4923	5200	696	666	3240	3745	3908	3848	5856	5856	5142	48	3799	2802	2.11	5960	732	1.71	9.6	5.97	20.75	50.65	49.35	94.68	2.82	5.32	2.49	2.09	83.91	0	0.33	0.6	1.56	0	0.17	0.09	5.5
2019	08049	08	Colorado	Grand County	West	0	15303	15203	14728	13174	12914	586	11581	12634	1181	2488	7112	8260	8941	8646	15219	15219	12575	68	16780	5884	2.55	15243	1181	2.36	5.04	3.49	6.78	52.85	47.15	93.33	3.61	6.67	3.05	2.38	79.51	0.22	0.9	0.96	0.97	0.65	0.35	0.48	4.41
2019	08051	08	Colorado	Gunnison County	West	0	16802	16683	16063	14440	14257	1241	10601	13894	780	2847	9039	9244	10273	9747	16075	16075	13183	41	11955	6616	2.41	16755	793	2.82	8.02	5.59	30.93	54.17	45.83	93.77	4.24	6.23	1.99	1.8	80.7	0.4	0.92	0.2	0.48	0.04	0	0.47	8.73
2019	08053	08	Colorado	Hinsdale County	West	0	857	849	820	758	732	13	703	719	68	120	358	371	403	384	857	857	719	8	1461	377	2.27	857	68	15.22	25.44	19.87	12.9	44.92	55.08	98.25	1.4	1.75	0.35	1.05	83.55	0	0	0.35	0	1.83	0	0	3.29
2019	08055	08	Colorado	Huerfano County	West	0	6679	6664	6447	5749	5668	112	5216	5605	867	865	2120	2435	2642	2560	6510	6510	5463	67	5265	3225	2.02	6537	867	9.5	22.96	16.02	27.49	49.23	50.77	97.5	1.14	2.5	1.36	0.96	82.56	0.61	0	0.33	0.42	0.62	0.28	0.81	7.32
2019	08057	08	Colorado	Jackson County	West	0	1261	1248	1228	1126	1107	68	974	1076	153	172	553	636	652	641	1255	1255	1071	12	1319	558	2.24	1256	153	0	7.96	5	0	51.39	48.61	94.29	3.57	5.71	2.14	3.57	83.19	1.11	0.63	0	0.4	0	0.41	0.73	5.13
2019	08059	08	Colorado	Jefferson County	West	0	574798	568925	544918	480257	473454	26202	414825	459467	36766	103786	283550	310876	328201	316280	565382	565130	451817	6872	240956	232284	2.44	568063	37469	3.07	10.04	7.09	12.23	49.83	50.17	92.55	4.53	7.45	2.92	3.48	77.26	0.42	0.72	0.77	1.02	1.78	0.31	1.08	7.57
2019	08061	08	Colorado	Kiowa County	West	0	1489	1466	1312	1133	1116	28	996	1096	69	356	653	675	717	697	1460	1460	1069	35	795	638	2.28	1462	69	2.29	15.53	11.58	37.84	48.49	51.51	99.06	0.67	0.94	0.27	0.34	73.34	0	0	0	0.27	0	0.3	0.3	1.52
2019	08063	08	Colorado	Kit Carson County	West	0	7447	7358	7022	5925	5863	314	5198	5651	486	1695	3081	3335	3645	3514	6951	6951	5155	63	3568	3004	2.3	6951	486	3.84	16.04	12.57	15.28	53.63	46.37	92.33	1.73	7.67	5.94	1.54	70.15	1.69	2.15	1.26	0.83	0	0.16	3.13	4.78
2019	08065	08	Colorado	Lake County	West	0	7751	7751	7552	6670	6583	395	5563	6347	487	1325	3925	4173	4431	4249	7627	7627	6227	44	4894	3392	2.24	7700	487	7.07	13.05	10.88	44.84	55.58	44.42	88.47	3.93	11.53	7.6	1.79	74.82	0.52	1.46	5.16	0.46	0.04	1.46	3.23	12.51
2019	08067	08	Colorado	La Plata County	West	0	55617	55105	52717	46723	46079	2931	39773	45003	3283	9642	26288	28436	30582	29339	53782	53778	43261	614	27825	21794	2.47	55146	3291	2.36	9.01	7.28	13.81	50.34	49.66	96.26	2.48	3.74	1.26	1.45	79.86	0.22	0.28	0.35	0.42	0.67	0.09	0.34	8.24
2019	08069	08	Colorado	Larimer County	West	0	344786	341167	327055	288130	284223	20524	226787	276177	20500	62534	164257	177882	191399	182498	335018	334799	267925	3344	148229	137021	2.45	342248	20741	3.08	9.67	6.94	16.2	49.89	50.11	93.35	3.56	6.65	3.08	2.51	77.33	0.34	0.44	0.91	1.39	1.47	0.15	1.11	6.6
2019	08071	08	Colorado	Las Animas County	West	0	14266	14124	13646	12193	12054	677	10527	11731	1239	1990	5183	5628	6356	5844	13368	13368	10921	453	8576	6670	2.01	13640	1239	4.94	24.09	20.93	28.22	52.47	47.53	93.64	2.75	6.36	3.61	1.74	78.78	0.74	0.81	0.65	1.4	0.33	0.16	1.27	10.38
2019	08073	08	Colorado	Lincoln County	West	0	5585	5535	5277	4650	4587	145	4117	4462	378	995	1345	1470	1540	1499	3488	3488	2379	49	1988	1518	2.31	3500	378	2.23	15.91	10.74	37.8	63.76	36.24	95.29	0.81	4.71	3.9	0.47	76.53	0.25	1.4	1.83	0.43	0.23	0.04	3.07	3.09
2019	08075	08	Colorado	Logan County	West	0	22380	22109	20730	18604	18279	1600	15155	17782	1813	4267	10406	10789	11653	11271	21500	21500	16931	196	9108	8393	2.54	21911	1828	4.65	14.16	10.88	13.04	54	46	95.17	1.17	4.83	3.66	0.82	75.91	1.16	1.44	0.66	0.4	1	0.83	2.28	6.77
2019	08077	08	Colorado	Mesa County	West	0	151218	149727	142616	123706	122073	8416	104174	118140	11582	29285	64287	68393	75855	70796	147871	147823	115445	2593	66599	61742	2.39	150129	11645	5.53	15.02	11.06	24.35	49.33	50.67	95.1	2.6	4.9	2.3	1.83	76.04	0.36	0.75	0.52	0.69	0.43	0.18	0.75	4.89
2019	08079	08	Colorado	Mineral County	West	0	824	812	809	741	730	5	697	728	79	96	366	403	429	418	824	824	728	0	1335	367	2.2	824	79	0	14.68	9.64	30	51.21	48.79	98.67	1.33	1.33	0	1.33	88.35	0	0	0	0	0	0	0	1.85
2019	08081	08	Colorado	Moffat County	West	0	13127	12971	12238	10331	10130	530	8893	9731	717	3188	5861	6112	6445	6163	13003	12968	9607	155	6300	5366	2.42	12968	770	1.46	11.3	8.7	11.93	51.78	48.22	92.88	2.98	7.12	4.14	2.77	70.63	0.75	0.78	1.06	1.56	0.84	1.58	2.52	8.53
2019	08083	08	Colorado	Montezuma County	West	0	26031	25865	24654	21364	20972	1024	18612	20340	2197	4970	10229	10941	11815	11212	25795	25795	20165	542	12331	10655	2.42	25856	2197	4.69	17.32	14.45	30.5	49.46	50.54	96.5	1.71	3.5	1.79	1.11	76.65	0.22	0.14	0.53	0.9	0.73	0.11	0.79	9.41
2019	08085	08	Colorado	Montrose County	West	0	41686	41288	39351	34205	33589	1876	29724	32607	3403	7955	16126	17203	18841	17659	41191	41191	32256	738	19048	17140	2.4	41335	3403	3.45	15.82	12.13	30.96	49.24	50.76	91.65	4.28	8.35	4.07	3.68	74.77	0.37	1.64	1.48	0.58	0.84	0.72	3.44	10.39
2019	08087	08	Colorado	Morgan County	West	0	28517	28080	26465	22309	21900	1686	18401	21070	1264	6311	12747	13291	14211	13632	28063	28042	20717	728	11783	10928	2.57	28143	1269	1.66	11.21	10.35	10.33	50.31	49.69	83.68	6.08	16.32	10.24	5.28	64.91	1.48	2.15	1.92	4.69	0.52	2.78	5.8	15.54
2019	08089	08	Colorado	Otero County	West	0	18282	18113	17205	14659	14491	1396	12137	13872	1262	3706	6565	6806	7587	7030	17857	17857	13515	532	8999	7722	2.31	18104	1262	7.46	21.02	16.92	20.46	48.7	51.3	94.44	2.13	5.56	3.42	1.59	72.77	0.57	0.89	1.57	0.39	0.69	0.46	1.51	9.14
2019	08091	08	Colorado	Ouray County	West	0	4796	4765	4591	4167	4136	136	3851	4033	488	715	1880	2266	2421	2329	4789	4789	4033	41	3185	2163	2.22	4796	488	0	11.47	7.71	2.14	50.81	49.19	97.41	1.71	2.59	0.88	0.81	83.22	0.17	0	0.27	0.44	0	0	0.04	8.39
2019	08093	08	Colorado	Park County	West	0	17867	17804	17160	15587	15374	572	14149	15085	1550	2547	7867	8780	9398	8880	17684	17684	14967	149	14554	6931	2.56	17738	1550	1.34	12.87	11.71	10.14	53.25	46.75	97.22	1.76	2.78	1.02	1.37	83.41	0.37	0.21	0.26	0.18	0.04	0	0.05	2.42
2019	08095	08	Colorado	Phillips County	West	0	4290	4243	3931	3302	3243	203	2800	3147	257	1076	1815	1903	1976	1948	4210	4210	3067	45	1939	1689	2.49	4210	257	2.97	12.45	8.73	23.97	51.89	48.11	85.83	3.75	14.17	10.42	3.64	63.82	0.19	4.5	2.21	3.52	0.18	0.64	4.17	14.14
2019	08097	08	Colorado	Pitkin County	West	0	17926	17805	17108	15549	15422	801	13680	15037	731	2755	10377	11691	12308	11937	17846	17839	14998	48	14016	7467	2.38	17891	731	0.66	6.52	4.79	0	52.13	47.87	84.53	7.74	15.47	7.74	6.65	76.73	0.69	1.17	1.81	4.07	1.3	0.55	0.14	12
2019	08099	08	Colorado	Prowers County	West	0	12022	11834	11208	9469	9289	815	7774	8951	627	2578	5128	5330	5772	5494	11681	11681	8645	414	5982	4888	2.38	11879	667	3.91	16.9	14.57	19.06	51.01	48.99	88.95	4.24	11.05	6.8	3.46	67.93	1.79	2.6	2.05	0.37	0.53	0.55	3.53	14.88
2019	08101	08	Colorado	Pueblo County	West	0	165982	164205	156378	135036	132663	8810	113465	128099	13837	30835	65553	67018	74120	68559	161900	161793	124817	4930	71223	64314	2.52	162675	13883	6.3	19.49	16.76	32.1	49.25	50.75	96.18	2.23	3.82	1.59	1.37	75.79	0.3	0.45	0.52	0.31	0.31	0.18	0.64	10.12
2019	08103	08	Colorado	Rio Blanco County	West	0	6384	6306	5983	5041	5007	354	4213	4837	512	1332	2587	2712	2982	2806	6026	6026	4504	176	3391	2301	2.62	6252	525	4.21	12.06	6.2	19.63	51.07	48.93	96.43	1.43	3.57	2.15	0.81	74.08	0.16	0	0.55	1.44	0.13	0.58	0.64	4.06
2019	08105	08	Colorado	Rio Grande County	West	0	11305	11236	10658	9228	9127	761	7655	8694	590	2444	4258	4475	5054	4614	11137	11137	8537	146	6806	4823	2.3	11148	590	5.21	20.23	17.48	18.75	49.82	50.18	94.54	1.77	5.46	3.69	0.45	73.46	1.2	0.81	0.63	1.04	0	1.93	1.22	18.59
2019	08107	08	Colorado	Routt County	West	0	25072	24903	23972	21443	21075	1236	18540	20425	1267	4411	12710	14093	14927	14464	24781	24733	20161	72	16828	9603	2.57	24935	1267	3.98	6.22	4.3	6.73	52.03	47.97	93.6	3.76	6.4	2.64	2.4	79.32	0.09	0.38	1.47	0.7	0.24	0.44	0.68	3.88
2019	08109	08	Colorado	Saguache County	West	0	6592	6495	6246	5402	5319	288	4829	5152	473	1285	2420	2735	2929	2748	6564	6561	5129	147	4151	2860	2.3	6566	473	3.2	15.64	12.64	46.97	49.8	50.2	89.41	4.54	10.59	6.05	3.97	72.5	1.06	2.03	2.28	0.68	0.22	1.02	3.17	19.42
2019	08111	08	Colorado	San Juan County	West	0	589	589	564	522	522	9	485	513	62	76	305	339	351	344	589	589	513	0	751	289	2.04	589	62	0	12.9	10.14	0	49.58	50.42	95.42	4.58	4.58	0	2.89	87.1	0	0	0	0	0	0	0.71	12.94
2019	08113	08	Colorado	San Miguel County	West	0	8049	7972	7747	6814	6752	255	6049	6604	324	1356	4311	5020	5232	5100	8024	8024	6588	42	6886	3552	2.26	8033	324	1.52	5.49	3.84	6.21	52.68	47.32	88.25	5.68	11.75	6.08	4.51	76.32	0.34	0.94	1.38	3.42	1.79	0.25	2	10.82
2019	08115	08	Colorado	Sedgwick County	West	0	2322	2260	2082	1828	1795	121	1614	1738	185	504	805	923	1013	942	2284	2284	1706	45	1191	967	2.36	2290	185	6.68	18.17	13.86	45.78	47.76	52.24	96.94	0.99	3.06	2.07	0.86	72.87	0.22	1.68	0	0.17	0.82	0	1.1	4.42
2019	08117	08	Colorado	Summit County	West	0	30649	30345	29340	26493	26256	1018	23359	25672	1265	4653	17290	19046	20453	19805	30524	30524	25586	17	31220	10641	2.84	30569	1265	1.99	5.71	4.77	32.92	54.47	45.53	87.73	3.78	12.27	8.5	2.91	76.84	0.94	1.2	3.96	2.4	0.81	0.99	3.01	6.47
2019	08119	08	Colorado	Teller County	West	0	24524	24333	23626	21027	20615	804	18731	20126	3274	3922	10644	11736	12601	11875	24289	24214	20009	265	13256	10248	2.38	24332	3274	6.73	13.83	10.06	19.41	50.89	49.11	94.16	4.71	5.84	1.14	2.13	81.23	0.53	0.02	0.21	0.39	0.11	0	0.1	3.29
2019	08121	08	Colorado	Washington County	West	0	4868	4813	4615	3964	3904	230	3390	3757	353	1027	1952	2241	2341	2284	4547	4547	3454	51	2373	2087	2.19	4565	353	4.14	11.13	6.15	15.67	52.38	47.62	96.63	1.62	3.37	1.75	1.01	75.43	0.31	0.14	0.86	0.43	0.39	0.17	0.43	3.14
2019	08123	08	Colorado	Weld County	West	0	305345	301440	283292	237777	233287	17419	196540	224775	15963	72301	140840	148873	159017	152572	298294	298126	218698	5168	109170	104671	2.85	302837	16070	2.98	10.32	8.54	16.02	50.53	49.47	90.38	4	9.62	5.62	3.11	68.47	0.71	1.69	1.81	1.4	1.03	1.02	2.58	12.63
2019	08125	08	Colorado	Yuma County	West	0	10003	9889	9277	7733	7543	333	6646	7327	525	2377	4244	4815	5093	4899	9708	9695	7203	27	4556	4028	2.45	9866	525	3.3	11.55	7.53	17.86	49.76	50.24	87.69	1.04	12.31	11.27	0.79	65.29	1.43	1.49	3.35	5	0	2.12	6.53	7.78
2019	09001	09	Connecticut	Fairfield County	Northeast	0	943926	933549	891794	769609	755389	52313	643285	729266	31206	196721	439787	464651	510649	477144	926424	926272	714080	10073	372565	340189	2.72	935939	31387	3.78	9.59	7.07	11.45	48.69	51.31	76.83	11.81	23.17	11.36	10.66	66.91	1.14	1.86	4.1	4.27	2.68	1.6	4.25	17.69
2019	09003	09	Connecticut	Hartford County	Northeast	0	893561	885103	845758	739475	728735	47698	623222	703826	38104	172182	422759	441443	479105	451120	872105	871613	684786	10803	379602	350408	2.48	880624	38427	4.52	11.76	8.92	16.78	48.57	51.43	83.79	9.54	16.21	6.67	8.74	72.83	0.83	0.96	1.87	3.01	2.65	1.06	3.1	16.18
2019	09005	09	Connecticut	Litchfield County	Northeast	0	182002	180620	174549	155356	152691	8114	134619	148262	11322	31158	89760	94698	102270	97180	179809	179759	146827	1358	88252	74143	2.41	180743	11384	3.48	11.76	8.58	16.7	49.51	50.49	91.14	5.48	8.86	3.38	4.58	78.39	0.78	0.64	1.01	0.95	1.12	0.26	1.06	7.05
2019	09007	09	Connecticut	Middlesex County	Northeast	0	163053	161596	156317	139843	137758	8197	119333	133509	9601	26955	81477	85202	92564	88260	157700	157469	128387	1723	76327	66971	2.34	161015	9620	3	10.97	8.02	11.7	48.84	51.16	91.59	5.27	8.41	3.15	4.65	79	0.59	0.31	1.05	1.21	1.33	0.39	0.98	7.31
2019	09009	09	Connecticut	New Haven County	Northeast	0	857513	849398	813010	715373	704968	48210	597200	682358	38060	156264	402925	416012	459712	430091	831151	830840	658057	12156	367053	330572	2.51	847650	38410	3.99	11.56	8.71	14.24	48.22	51.78	86.38	7.54	13.62	6.08	6.62	74.09	0.73	1.03	1.79	2.53	2.24	0.87	2.62	14.3
2019	09011	09	Connecticut	New London County	Northeast	0	267390	265277	254092	224773	221259	13153	187957	207940	21469	47164	129793	132351	141278	132898	255691	252142	200389	3455	123426	107827	2.37	255286	21834	4.57	12.91	10.18	15.07	50.13	49.87	90.66	5.53	9.34	3.81	4.86	77	0.52	0.59	1.07	1.64	2.66	0.58	1.82	8.26
2019	09013	09	Connecticut	Tolland County	Northeast	0	151063	149919	144920	129880	127941	12784	96087	124297	8539	24281	71718	72525	83440	79361	136003	135812	109749	1404	59686	55683	2.44	148476	8584	3.38	10.23	8.37	11.2	50.05	49.95	92.54	4.27	7.46	3.19	3.75	79.4	0.26	0.21	0.83	1.89	2.89	0.02	0.63	8.11
2019	09015	09	Connecticut	Windham County	Northeast	0	116566	115828	110826	97632	96227	6807	81392	93050	7846	20526	54407	55709	63074	59582	111204	111029	88284	1788	49718	44953	2.47	114847	7875	4.23	13.57	12.11	10.49	49.52	50.48	94.45	2.92	5.55	2.63	2.24	77.55	0.43	0.33	0.82	1.06	1.02	0.62	1.72	7.49
2019	10001	10	Delaware	Kent County	South	0	176699	174500	165657	142783	140381	9560	118054	133341	16692	34496	77548	79485	84431	79883	171048	168751	129107	4135	71753	65796	2.61	173035	17029	5.52	15.35	14.17	14.79	48.22	51.78	92.83	4.26	7.17	2.92	3.17	74.22	0.42	0.49	1.02	0.99	1.54	0.48	1.14	6.39
2019	10003	10	Delaware	New Castle County	South	0	556165	551119	523836	456639	449993	30678	383326	434889	29973	105516	259546	269482	293852	276420	539034	538407	420054	9771	223259	205829	2.62	547702	30043	4.18	11.27	9.04	12.64	48.4	51.6	87.83	6.21	12.17	5.96	5.56	72.91	0.28	0.75	2.13	2.8	3.13	0.44	1.66	10.35
2019	10005	10	Delaware	Sussex County	South	0	224384	222059	212925	189016	186652	8244	167940	181902	18269	35920	90669	97659	103818	99317	220682	220474	179216	4195	138183	91697	2.41	221482	18366	3.82	14	10.08	16.07	48.36	51.64	91.95	3.88	8.05	4.18	3.23	77.38	0.46	0.85	1.52	1.35	0.89	0.61	1.85	6.38
2019	11001	11	District of Columbia	District of Columbia	South	0	692683	683716	647643	584437	579127	32130	494116	565687	25763	103841	349094	363832	404838	376871	659676	657463	535247	14298	315176	284386	2.3	682728	26156	4.1	11.67	9.62	16.54	47.45	52.55	84.57	7.76	15.43	7.67	6.06	74.96	0.65	0.87	2.34	3.81	1.97	0.5	1.95	11.53
2019	12001	12	Florida	Alachua County	South	0	265443	263110	251345	225192	222786	20522	161824	217555	15007	42374	117415	121358	132875	126034	251017	250881	203732	3832	117415	97995	2.55	262894	15162	3.4	10.94	8.48	18.02	48.3	51.7	88.14	6.41	11.86	5.45	5.09	77.01	0.4	0.44	0.94	3.68	3.73	0.32	1.19	10.06
2019	12003	12	Florida	Baker County	South	0	28211	27765	26425	22696	22108	1180	19065	21452	2025	4711	10154	10612	11575	11039	25110	25084	18591	1271	9994	8693	2.92	25324	2063	3.51	15.91	15.23	18.8	52.11	47.89	97.66	1.62	2.34	0.72	1.11	75.41	0.32	0.15	0.15	0.11	0.54	0.12	0.42	3.67
2019	12005	12	Florida	Bay County	South	0	182161	179784	170989	149476	147605	8040	128438	139836	21031	33013	80720	83612	87174	82767	179751	176854	138368	3896	103059	71422	2.52	177278	21135	6.29	19.48	16.46	30.38	49.7	50.3	91.8	5.21	8.2	2.99	3.21	76.09	0.32	0.3	0.9	1.47	1.63	0.17	1.02	4.81
2019	12007	12	Florida	Bradford County	South	0	27317	27188	26010	22704	22527	1115	19879	21857	2193	4170	9045	9348	10082	9393	23427	23385	18050	960	11051	9115	2.57	23463	2205	10.01	19.45	16.75	16.12	54.99	45.01	96.6	2.24	3.4	1.16	1.75	79.07	0.09	0.53	0.27	0.26	0.56	0.12	0.25	3.54
2019	12009	12	Florida	Brevard County	South	0	585507	579881	558191	497541	491256	25469	434825	476321	64916	94034	233536	248730	266313	252483	578893	577619	471537	10002	278173	230417	2.51	580488	65436	5.01	15.78	11.62	18.86	48.92	51.08	89.71	7.26	10.29	3.03	5.47	78.77	0.49	0.38	0.76	1.4	1.3	0.34	0.97	7.34
2019	12011	12	Florida	Broward County	South	0	1926205	1904743	1813971	1586917	1564316	89464	1362196	1514990	73835	352955	898752	946828	1028751	966496	1909208	1908173	1503415	35135	823499	690050	2.77	1914269	74737	3.74	10.83	7.36	15	48.7	51.3	64.63	21.56	35.37	13.81	20.29	66.31	1.49	2	4.03	6.3	1.69	2.21	5.52	25.05
2019	12013	12	Florida	Calhoun County	South	0	14362	14235	13726	12010	11729	458	10524	11453	1056	2405	4640	4703	5116	4815	12321	12314	9438	457	6017	4501	2.74	12336	1056	3.86	23.71	20.79	26.7	55.12	44.88	96.39	2.3	3.61	1.3	1.32	78.49	0.17	0.62	0.42	0.1	0.12	0.26	0.47	2.89
2019	12015	12	Florida	Charlotte County	South	0	181067	179970	175654	163204	161698	5585	149434	158810	22596	18329	55193	60634	66178	62286	177251	177210	155514	2831	104458	76891	2.31	177693	22735	8.93	22.46	16.57	26.58	48.86	51.14	88.17	7.52	11.83	4.3	6.62	83.61	0.77	0.61	0.73	2.2	0.82	0.28	1.7	6.2
2019	12017	12	Florida	Citrus County	South	0	145169	144383	139889	127560	126312	4950	115528	123624	19080	18091	42604	45149	50572	46529	142358	142358	121460	2663	79641	63681	2.24	142910	19157	6.84	21.65	16.22	23.52	48.55	51.45	93.94	4.15	6.06	1.91	3.5	83.37	0.43	0.3	0.56	0.61	1.21	0.32	0.55	4.22
2019	12019	12	Florida	Clay County	South	0	211405	209428	199738	171306	167906	11337	144566	160034	26263	42511	91147	96820	103191	96866	209390	207737	159001	4777	80710	74333	2.83	208638	26414	4.78	13.52	10.33	17.87	49.34	50.66	91.61	6.06	8.39	2.33	4.56	74.35	0.41	0.4	0.64	0.88	2.05	0.49	1.31	7.54
2019	12021	12	Florida	Collier County	South	0	371453	368010	354770	318351	314236	14244	282120	306753	27304	56444	142967	153173	164851	158452	367773	367667	304418	4589	214473	142979	2.57	369593	27416	3.07	11.51	5.95	13.72	49.25	50.75	73.73	12.48	26.27	13.79	11.6	69.96	1.57	2.21	4.92	5.09	0.88	3.21	6.8	18.82
2019	12023	12	Florida	Columbia County	South	0	69968	69077	65754	57326	56542	3615	48455	54746	7065	12331	24942	25953	29040	26530	64977	64934	50006	1943	29033	25133	2.59	65174	7137	5.16	19.68	17.19	23.79	51.78	48.22	95.57	2.38	4.43	2.06	1.82	76.54	0.59	0.26	0.49	0.72	0.76	0.13	0.56	4.96
2019	12027	12	Florida	DeSoto County	South	0	36903	36683	35042	31021	30529	1880	26434	29694	2206	6118	12441	12903	14250	13571	35018	35018	28061	598	15189	12072	2.77	35122	2206	3.35	14.63	10.55	30.23	56.46	43.54	84.06	5.31	15.94	10.64	4.66	70.19	1.82	2.07	3.67	3.08	0.35	3.26	6.22	13.6
2019	12029	12	Florida	Dixie County	South	0	16589	16454	15855	14090	13970	598	12527	13587	1929	1978	4577	4913	5397	5143	14865	14865	12009	694	9453	6504	2.31	15011	1947	5.3	23.34	20.85	37.63	55.99	44.01	96.37	2.33	3.63	1.31	1.47	80.6	0.16	0.16	0.86	0.13	0.4	0.11	0.56	2.77
2019	12031	12	Florida	Duval County	South	0	936186	923002	872811	756847	746181	43403	639634	711069	80648	186546	435422	450487	480934	453177	914959	907215	698285	16884	407960	359544	2.55	915341	82283	4.95	13.3	10.81	15.71	48.5	51.5	87.53	7.58	12.47	4.89	6.17	73.06	0.41	0.45	1.31	2.71	3.24	0.68	2.02	9.07
2019	12033	12	Florida	Escambia County	South	0	313491	309972	294564	258336	254984	18220	211050	238654	32491	54268	131031	134758	145656	136650	295356	290742	226679	7263	141355	120104	2.46	297945	33612	5.99	15.43	12.97	21.81	49.49	50.51	93.45	4.18	6.55	2.37	2.72	76.98	0.25	0.2	0.59	1.33	2.24	0.34	0.78	4.32
2019	12035	12	Florida	Flagler County	South	0	109801	109177	105546	94577	93293	4813	83852	90896	10758	15525	39310	42489	45342	43163	108721	108648	90515	1970	51757	42121	2.59	109347	10838	3.65	14.81	10.5	20.41	47.72	52.28	86.71	9.64	13.29	3.65	8.55	79.72	0.61	0.55	0.68	1.81	1.59	0.4	2.2	7.76
2019	12037	12	Florida	Franklin County	South	0	11811	11748	11293	10200	10071	372	9123	9913	998	1481	4069	4191	4548	4268	10209	10209	8328	350	8725	4444	2.29	10226	998	6.9	22.54	19.25	14.17	57.01	42.99	96.33	2.15	3.67	1.52	1.44	82.41	0.29	0.48	0.36	0.38	0.27	0.07	0.75	4.39
2019	12039	12	Florida	Gadsden County	South	0	45945	45492	43241	37554	36743	1816	32151	35872	3326	7853	16223	16612	18098	16813	42513	42483	32885	1394	20293	17149	2.46	42923	3326	9.37	19.45	16.46	21.96	47.43	52.57	94.46	2.24	5.54	3.3	1.58	74.94	0.11	1.11	1.48	0.6	0.42	0.77	1.98	6.39
2019	12041	12	Florida	Gilchrist County	South	0	17953	17858	17065	15170	14902	1407	12269	14216	1487	2725	6195	6522	7044	6698	16456	16456	13217	367	7550	6464	2.57	16608	1487	8.35	21.21	14.8	25.27	52.44	47.56	96.11	1.5	3.89	2.38	1.34	76.81	0.56	0.28	1.04	0.51	0.21	0.11	1.26	2.94
2019	12043	12	Florida	Glades County	South	0	13516	13474	13088	11722	11545	670	10212	11436	1500	1810	3446	3599	4367	3842	12285	12285	10243	216	7056	4700	2.57	12316	1500	2.36	18.17	11.46	16.27	55.56	44.44	87.58	4.89	12.42	7.53	4.05	77.2	1.18	3.03	2.43	0.89	0.11	1.31	4.81	9.52
2019	12045	12	Florida	Gulf County	South	0	15576	15511	14854	13463	13353	584	11954	13001	1488	1840	5426	5683	6016	5750	13132	13095	10574	572	9567	5757	2.28	13110	1526	7.61	20.16	15.44	20.67	58.48	41.52	96.53	1.46	3.47	2	1.37	81.86	0.39	0.45	0.4	0.76	0.65	0.07	0.91	4.93
2019	12047	12	Florida	Hamilton County	South	0	14326	14217	13697	12084	11932	685	10388	11594	958	1971	3591	3677	4268	3770	11014	11014	8326	634	5827	4381	2.51	11031	962	13.23	23.69	19.33	16.54	58.66	41.34	94.9	1.86	5.1	3.25	0.98	77.68	0.59	0.52	1.31	0.83	0.33	0.49	1.9	5.75
2019	12049	12	Florida	Hardee County	South	0	27131	26988	25374	21264	20760	1444	17470	20020	1182	6061	9194	9503	10380	9752	25304	25304	18247	820	9763	7863	3.17	25395	1194	2.23	11.44	9.99	16.43	54.17	45.83	88.22	5.46	11.78	6.32	3.78	67.76	1.5	1.63	2.7	0.49	0.85	2.53	4.59	22.19
2019	12051	12	Florida	Hendry County	South	0	40732	40202	37729	31587	30996	2293	25671	29750	1537	8803	16480	15914	19161	17749	40156	40156	29221	1444	14804	12527	3.09	40192	1537	5.15	12.04	9.18	32.41	53.03	46.97	71.24	10.3	28.76	18.45	9.19	56.22	2.11	3.93	6.04	6.37	0.52	7.48	8.47	24.42
2019	12053	12	Florida	Hernando County	South	0	186313	184659	177854	158335	155939	7593	139440	151858	18895	28439	62894	67604	73661	68907	183763	183723	150061	4153	86898	75348	2.44	184390	19016	5.23	19.56	14.86	28.31	48.01	51.99	92.44	5.58	7.56	1.98	4.83	79.63	0.48	0.34	0.54	0.62	0.56	0.29	0.85	8.02
2019	12055	12	Florida	Highlands County	South	0	103437	102683	98555	88639	87692	4061	79028	85665	10474	15201	31224	32525	37078	33555	101823	101823	84451	1819	55791	41740	2.43	102275	10572	7	19.82	14.44	22.16	48.69	51.31	88.11	5.88	11.89	6.01	4.99	76.97	1.17	1.16	1.23	2.45	1.03	1.26	2.55	12.18
2019	12057	12	Florida	Hillsborough County	South	0	1422278	1406640	1334306	1156420	1138370	71646	973813	1097769	91234	281593	640922	685860	736571	696246	1401615	1397064	1082664	24214	580511	526175	2.66	1410780	92106	3.75	11.62	9.08	15.71	48.87	51.13	80.96	10.25	19.04	8.8	8.76	69.59	0.79	1.19	2.52	4.3	2.3	2.45	3.92	18.24
2019	12059	12	Florida	Holmes County	South	0	19432	19179	18515	16311	16065	832	14080	15590	1643	2982	6509	6756	7507	6849	17562	17561	13873	415	8711	7092	2.48	17634	1663	4.73	23.45	20.71	30.45	54.27	45.73	97.15	1.44	2.85	1.4	0.49	79.07	0.6	0.15	0.52	0.13	0.25	0.16	0.62	2.65
2019	12061	12	Florida	Indian River County	South	0	153989	152728	147552	133442	131686	5967	118504	128599	15274	21351	53149	57362	62704	58626	152398	152303	127621	2299	80098	58612	2.6	152683	15274	3.56	16.26	11.6	16.09	48.02	51.98	88.92	5.99	11.08	5.09	4.8	79	0.97	0.52	1.22	2.37	0.87	0.65	1.65	8.25
2019	12063	12	Florida	Jackson County	South	0	47945	47399	45555	40665	40149	2198	35094	38987	3946	7643	16010	16356	17821	16690	40131	40113	31498	706	21102	17149	2.35	40591	3962	5.32	20.21	15.87	18.11	54.89	45.11	96.18	1.83	3.82	1.98	1.03	79.5	0.3	0.58	0.45	0.65	0.42	0.27	1.03	4.11
2019	12065	12	Florida	Jefferson County	South	0	14161	14026	13557	12206	12009	360	10980	11844	1200	1922	4703	4905	5447	5107	12007	11997	9772	183	6752	5770	2.09	12079	1205	6.5	17.87	12.52	27.34	52.48	47.52	94.8	2.36	5.2	2.85	1.11	81.09	0.71	0.36	0.35	1.43	0.34	0.12	0.5	5.81
2019	12067	12	Florida	Lafayette County	South	0	8637	8566	8176	7167	7023	466	5938	6712	645	1337	2387	2396	2751	2481	7106	7080	5203	489	3193	2175	3.27	7102	645	5.58	15.66	8.37	14.68	59.34	40.66	92.15	3.88	7.85	3.97	3.07	74.04	0.63	0.75	1.98	0.61	0.34	1.66	1.85	14.4
2019	12069	12	Florida	Lake County	South	0	345867	342432	328853	290768	286489	14104	255871	278791	32536	58724	131273	139482	150230	141998	341621	341455	275585	5341	157039	134317	2.55	342444	32840	4.28	16.63	12.11	22.31	48.47	51.53	89.74	6.37	10.26	3.89	5.62	77.15	0.55	0.57	1.18	1.58	0.94	0.77	1.39	9.68
2019	12071	12	Florida	Lee County	South	0	737468	731126	703124	628913	620831	29551	554846	605553	57052	117006	284141	301001	326304	308959	728258	727913	597809	9197	394047	275965	2.64	732479	57368	3.76	13.93	9.54	17.08	48.98	51.02	82.46	9.04	17.54	8.5	8.23	74.34	0.97	1.48	2.65	3.41	0.91	2.28	3.19	13.6
2019	12073	12	Florida	Leon County	South	0	289770	286961	274717	244782	241933	23167	172223	235298	14593	48488	137262	141928	158009	146627	276964	276707	223362	3362	130005	113658	2.42	286368	14916	5.21	11.25	8.97	16.37	47.45	52.55	91.76	4.87	8.24	3.37	3.47	78.19	0.26	0.32	0.95	1.84	2.37	0.23	0.49	7.57
2019	12075	12	Florida	Levy County	South	0	40403	39997	38376	33817	33219	1577	29615	32456	4644	6862	14105	14781	16458	15416	40039	40039	32179	918	20601	16374	2.44	40142	4666	9.28	20.87	15.82	30.24	48.8	51.2	95.14	2.46	4.86	2.4	1.92	78.25	0.3	0.4	1.05	0.64	0.64	0.18	1.4	4.02
2019	12077	12	Florida	Liberty County	South	0	8345	8266	8032	7264	7193	511	5962	6969	553	1058	2178	2247	2521	2323	6941	6941	5644	160	3621	2459	2.81	6948	553	8.82	23.55	17.44	39.22	59.59	40.41	94.15	3.61	5.85	2.24	3.21	81.37	0.36	0.26	1.59	0.02	0	0.29	0.78	2.78
2019	12079	12	Florida	Madison County	South	0	18460	18379	17559	15593	15385	942	13595	14998	1175	2696	6010	6147	6624	6314	16265	16265	12991	503	8639	6778	2.41	16371	1175	2.37	18.35	15.41	41.53	53.45	46.55	94.78	2.49	5.22	2.73	1.53	79.11	0.5	0.29	0.54	1.4	0	0.22	0.76	5.15
2019	12081	12	Florida	Manatee County	South	0	384213	381001	365836	325537	321077	15426	287043	312702	32188	61735	147297	159671	172692	162556	379744	379586	309756	5636	191000	145356	2.61	381199	32335	4.9	14.14	9.89	15.13	48.36	51.64	86.57	6.57	13.43	6.86	5.71	75.1	0.86	1.35	2.21	2.43	1.29	0.63	2.49	11.07
2019	12083	12	Florida	Marion County	South	0	353526	350795	335883	298910	295412	14308	263547	287382	36052	54557	115545	123765	137318	125900	343041	342880	278843	7322	168985	139172	2.47	344766	36289	5.48	17.86	12.99	21.96	47.99	52.01	91.61	5.66	8.39	2.73	4.83	78.79	0.66	0.44	0.91	0.73	0.68	0.45	0.98	8.57
2019	12085	12	Florida	Martin County	South	0	159065	157888	152612	137738	135665	5955	122630	132420	14413	23507	59531	64745	68939	65826	155919	155549	129605	2123	80153	64528	2.4	155929	14534	4.08	15.63	10.42	13.85	49.48	50.52	89.19	6.08	10.81	4.73	5.27	79.01	0.98	1.1	1.56	1.09	0.78	0.7	2.22	7.81
2019	12086	12	Florida	Miami-Dade County	South	0	2699428	2669811	2541448	2239809	2209841	126332	1914094	2144777	47293	465694	1219626	1285350	1383912	1310482	2661642	2660329	2112321	61522	1024194	883372	3	2675253	48104	3.27	10.1	6.48	14.74	48.58	51.42	45.13	32.2	54.87	22.66	31.06	58.98	2.5	3.06	6.44	10.67	0.95	8.98	12.6	40.26
2019	12087	12	Florida	Monroe County	South	0	75798	75034	72309	66167	65747	2715	59492	63175	6374	10404	37949	39846	41242	40056	74532	73662	62374	442	53518	32068	2.3	73835	6537	2.51	10.34	7.1	12.2	52.1	47.9	79.3	11.16	20.7	9.54	9.55	76.06	1.22	1.67	3.02	3.63	0.89	1.15	4.07	12.14
2019	12089	12	Florida	Nassau County	South	0	83098	82299	78893	69573	68646	3690	61082	65902	8639	14595	35546	37438	39080	37539	82281	81644	65357	1471	38975	32603	2.52	81911	8727	5.63	16.41	12.91	20.64	49.59	50.41	94.65	3.69	5.35	1.66	2.63	78.54	0.17	0.34	0.69	0.46	0.45	0.18	0.36	4.21
2019	12091	12	Florida	Okaloosa County	South	0	203794	200931	190331	165490	163148	8659	140078	148620	31585	40166	92873	94967	94093	89111	197770	190087	145629	3256	97058	77962	2.54	190732	32664	5.63	15.51	12.78	13.97	50.75	49.25	90.12	6.91	9.88	2.97	3.86	75.02	0.4	0.37	0.91	1.29	2.6	0.21	1.35	8.58
2019	12093	12	Florida	Okeechobee County	South	0	41144	40655	38672	33852	33433	2134	28952	32250	3142	6819	14791	15167	16406	15304	37948	37936	29745	1105	18679	13904	2.74	38147	3157	5.86	16.32	14.34	25.7	53.97	46.03	87.58	4.36	12.42	8.06	3.96	70.9	1.68	1.68	3.01	1.69	0.54	1.99	3.64	12.86
2019	12095	12	Florida	Orange County	South	0	1349746	1334861	1266748	1099030	1081003	71404	904375	1047411	62183	262175	639844	675040	725871	688631	1316191	1315576	1018448	24045	535981	461705	2.85	1338194	62980	4.95	11.04	8.61	17.76	49.05	50.95	76.94	12.59	23.06	10.47	11.16	68.36	0.75	1.36	2.91	5.45	3.1	2.25	4.87	22.98
2019	12097	12	Florida	Osceola County	South	0	351955	348022	329600	280897	276188	20155	232156	265249	16821	73876	154101	161259	174303	165008	349593	349555	263852	9384	149427	103141	3.39	350493	17101	7.1	14.27	11.51	21.41	49.31	50.69	77.59	12.35	22.41	10.06	10.88	66.49	1.4	1.43	2.49	4.74	1.35	3.21	7.15	31.33
2019	12099	12	Florida	Palm Beach County	South	0	1465027	1450578	1389825	1233187	1216589	64998	1071994	1182834	80443	247735	624986	669820	726766	684112	1444645	1444231	1166315	20737	686410	554095	2.61	1451973	80824	3.12	12.28	7.7	14.57	48.48	51.52	73.36	14.94	26.64	11.7	13.68	70.11	1.32	1.82	3.71	4.86	1.5	2.07	4.9	18.79
2019	12101	12	Florida	Pasco County	South	0	524602	519760	497328	436815	430689	23538	380729	417169	46170	93887	197706	215058	231343	218061	516444	515809	410927	8282	243451	204198	2.53	518687	46427	5.44	16.11	12.17	19.82	48.66	51.34	89.08	6.88	10.92	4.04	5.96	75.85	0.72	0.61	1.18	1.52	1.47	0.58	1.39	10.14
2019	12103	12	Florida	Pinellas County	South	0	964666	956990	922238	834529	825192	35543	741396	804984	83160	137836	412920	444932	478767	453031	950026	948687	792913	13641	509132	407546	2.32	953053	83894	4.68	15.39	10.69	17.67	48.02	51.98	86.8	8.28	13.2	4.92	7.2	79.03	0.78	0.63	1.39	2.12	2.36	0.57	1.7	9.21
2019	12105	12	Florida	Polk County	South	0	686218	678790	646231	559959	550530	33757	475256	532943	48233	128303	269784	280597	303249	285305	672585	672169	522074	16814	295456	235283	2.86	678029	48684	5.73	15.39	12.05	20.87	49	51	88.53	6.21	11.47	5.26	4.77	72.83	0.94	1.07	1.59	1.65	1.12	1.59	2.82	14.33
2019	12107	12	Florida	Putnam County	South	0	73252	72523	69072	60206	59191	2991	52277	57530	6911	12111	24366	25474	28332	25868	71761	71749	56525	2294	37415	28943	2.48	72177	7040	5.18	16.93	13.47	23.29	49.49	50.51	95.46	2.03	4.54	2.51	1.38	76.1	0.48	0.71	0.99	0.33	0.64	0.86	1.77	4.79
2019	12109	12	Florida	St. Johns County	South	0	244674	242547	232358	201208	197804	12326	173403	190506	20408	49152	100263	111349	117790	112316	241882	241129	188862	2254	107258	88773	2.73	243056	20491	3.67	11.2	8.02	15.5	48.66	51.34	91.47	6.14	8.53	2.4	4.84	76.01	0.27	0.26	0.71	1.15	1.45	0.07	0.67	6.21
2019	12111	12	Florida	St. Lucie County	South	0	312947	310433	296682	261423	257766	13841	227271	250013	24371	54458	124170	130444	140291	132350	310031	309781	247849	6023	141628	114761	2.7	310499	24495	4.51	15.14	10.2	21.52	48.8	51.2	82.31	10.66	17.69	7.03	9.72	73.39	1.43	1.36	1.93	2.31	0.91	1.15	2.46	15.42
2019	12113	12	Florida	Santa Rosa County	South	0	174755	172674	164837	143113	140570	8275	122166	132837	23871	33809	72510	76821	79739	75427	167968	164679	126964	3132	71649	63514	2.65	165459	24374	4.96	15.83	12.32	17.5	51.1	48.9	93.11	5.1	6.89	1.79	3.14	76.16	0.29	0.34	0.53	0.63	1.16	0.08	0.62	4.5
2019	12115	12	Florida	Sarasota County	South	0	419496	416654	404559	370486	366643	14299	335030	359075	41624	52090	153755	166918	177869	170059	413732	413693	354284	6058	240766	182842	2.26	415664	41776	4.2	15.4	9.28	16.9	47.69	52.31	86.62	8.14	13.38	5.24	7.13	80.75	0.92	0.77	1.23	2.33	0.97	0.41	1.85	7.62
2019	12117	12	Florida	Seminole County	South	0	461402	457552	436952	381801	375657	21893	324951	363091	27324	88067	212217	229796	244652	232498	457214	456529	360062	6026	190156	173668	2.63	458233	27558	4.19	10.59	7.72	14.37	48.33	51.67	84.45	10.07	15.55	5.48	8.61	74.01	0.57	0.65	1.51	2.75	2.41	0.62	2.2	16.92
2019	12119	12	Florida	Sumter County	South	0	125044	124527	122764	117593	117026	2351	112211	115897	19423	7085	21861	24543	26240	25261	115461	115404	106611	1075	70800	56230	2.06	115706	19431	6.16	20.04	12.78	20.35	50.04	49.96	94.14	3.92	5.86	1.94	3.39	90.8	0.69	0.27	0.55	0.43	0.68	0.27	0.71	4.78
2019	12121	12	Florida	Suwannee County	South	0	44046	43614	41861	35965	35681	2021	31135	34475	4187	8017	15532	16338	17849	16778	42122	42122	32946	673	19401	14888	2.85	42517	4218	7.24	20.6	17.48	22.13	51.38	48.62	94.15	2.56	5.85	3.29	1.64	74.98	0.48	0.94	1.51	0.36	0.15	1.3	0.54	5.81
2019	12123	12	Florida	Taylor County	South	0	21870	21670	20864	18212	18110	1067	16100	17549	1391	3152	6220	6275	6831	6426	17873	17873	13787	608	11112	7405	2.44	18108	1397	7.73	20.99	21.15	17.86	56.03	43.97	96.31	2.2	3.69	1.49	1.76	78.75	0.52	0.31	0.44	0.22	0.78	0.16	0.61	5.6
2019	12125	12	Florida	Union County	South	0	15303	15175	14410	12857	12689	587	11218	12354	1567	2532	3473	3641	3944	3671	9535	9508	6632	249	4608	3960	2.42	9538	1575	6.16	15.41	13.04	19.2	65.21	34.79	96.65	1.49	3.35	1.86	0.96	79.05	0.72	0.61	0.36	0.16	0.35	0.16	0.11	4.84
2019	12127	12	Florida	Volusia County	South	0	536487	531419	511129	458141	452651	23950	397329	441119	50061	81660	208321	223542	238538	226928	526354	526172	432808	9017	260720	216495	2.43	531217	50328	4.84	17.56	13.28	21.66	48.74	51.26	91.53	5.65	8.47	2.82	4.67	79.62	0.47	0.51	0.65	1.2	1.11	0.32	0.89	10.41
2019	12129	12	Florida	Wakulla County	South	0	32321	32092	30811	26912	26433	1564	23343	25459	2812	5787	12852	13320	14412	13623	28878	28878	22052	713	13479	11200	2.58	28914	2812	5.67	14.72	12.57	19.67	54.27	45.73	97.08	1.7	2.92	1.23	1.23	77.54	0.38	0.37	0.37	0.11	0.64	0.1	0.32	4.85
2019	12131	12	Florida	Walton County	South	0	68262	67349	64228	56582	55861	2733	50028	54098	6634	12369	27226	29905	32163	30611	66214	65983	52377	963	51996	27420	2.42	66278	6634	4.29	17.28	13.82	21.38	50.59	49.41	92.38	5.05	7.62	2.57	3.48	77.1	0.51	0.34	0.98	0.74	0.95	0.07	0.76	5.76
2019	12133	12	Florida	Washington County	South	0	24764	24546	23589	20762	20494	1120	17881	19957	1915	4199	8147	8313	9305	8481	21909	21894	17160	458	10922	8827	2.48	21952	1922	3.21	18.54	15.09	24.01	54.15	45.85	95.65	2.46	4.35	1.89	1.26	78.78	0.53	0.34	0.53	0.49	0.74	0.21	0.79	3.32
2019	13001	13	Georgia	Appling County	South	0	18440	18137	17204	14686	14374	1045	12288	13857	907	4078	7015	7079	7479	7174	17975	17969	13419	341	8567	6656	2.69	17976	907	3.47	15.47	12.25	3.58	50.53	49.47	94.87	1.9	5.13	3.23	1.72	72.15	0.41	1.25	0.83	0.74	0.43	1.08	2.02	6.23
2019	13003	13	Georgia	Atkinson County	South	0	8239	8111	7713	6396	6267	691	5200	6016	318	1858	3223	3232	3539	3256	8200	8200	5994	292	3512	2880	2.85	8217	318	3.73	16.16	15.34	28.22	50.72	49.28	87.38	2.39	12.62	10.23	2.32	63.07	2.15	2.42	1.48	4.19	0	3.01	6.64	8.62
2019	13005	13	Georgia	Bacon County	South	0	11201	11117	10406	8806	8632	530	7354	8329	577	2530	4015	4086	4302	4108	10465	10465	7593	267	4797	3874	2.7	10465	582	6.41	19.72	19.25	17	48.86	51.14	96.16	1.2	3.84	2.64	0.64	71.9	0.16	0.4	2.08	0	0	0.12	2.18	3.55
2019	13007	13	Georgia	Baker County	South	0	3132	3109	3031	2639	2553	137	2249	2476	188	570	1028	1061	1175	1092	3132	3132	2476	10	1924	1425	2.2	3132	188	0	21.42	15.24	34.18	48.85	51.15	93.87	2.94	6.13	3.19	1.85	75.86	0	1.25	1.79	0.16	1.72	0.66	0.4	5.87
2019	13009	13	Georgia	Baldwin County	South	0	45111	44612	42895	38049	37527	4068	28170	36578	2452	6892	17351	17083	20103	18464	41144	41130	32941	870	20588	16191	2.51	43432	2479	4.72	15.53	14.38	12.56	50.58	49.42	96.87	1.53	3.13	1.6	1.07	79.59	0.2	0.22	0.55	0.62	1.99	0.47	0.41	2.85
2019	13011	13	Georgia	Banks County	South	0	18708	18520	17698	15252	14957	981	12958	14342	1207	3674	7168	7583	8114	7713	18682	18663	14342	584	7739	6740	2.78	18689	1207	5.18	18.44	16.05	23.54	50.25	49.75	95.11	1.49	4.89	3.4	1.19	73.98	0.45	1.31	1.19	0.44	0.23	0.58	0.9	3.45
2019	13013	13	Georgia	Barrow County	South	0	78991	78017	73530	61682	60589	4080	51919	58246	4031	17724	35251	36667	39253	37291	78558	78558	58115	2254	28423	26305	2.99	78857	4161	5.5	13.92	11.37	25.48	49.04	50.96	91.45	4.6	8.55	3.95	3.78	70.23	0.43	1.3	0.95	1.27	2.87	0.6	1.55	7.63
2019	13015	13	Georgia	Bartow County	South	0	104919	103721	98059	83805	82431	5453	70245	79179	6109	21554	44389	47044	50518	48127	103524	103429	78241	2809	41072	37627	2.76	103876	6156	4.49	14	11.54	24.82	49.4	50.6	94.25	2.19	5.75	3.56	1.8	72.15	0.48	1.03	1.57	0.49	0.58	0.93	1.12	5.86
2019	13017	13	Georgia	Ben Hill County	South	0	17033	16833	15938	13518	13331	1119	11161	12701	820	3593	6087	6133	6508	6130	16630	16572	12368	506	8001	6443	2.59	16642	820	5.29	15.17	12.35	22.73	47.78	52.22	96.72	1.06	3.28	2.23	0.96	72.68	0.05	0.98	1.08	0.11	0.04	0.03	1.25	2.89
2019	13019	13	Georgia	Berrien County	South	0	19152	18971	17944	15318	15025	898	13193	14419	906	3913	7146	7313	7775	7370	18867	18782	14233	491	8798	7367	2.57	18877	906	5.23	18.64	16.95	22.41	49	51	96.21	1.52	3.79	2.27	0.74	73.59	0.1	0.66	0.89	0.62	0.79	0.14	0.88	3.12
2019	13021	13	Georgia	Bibb County	South	0	153200	151033	142667	121746	120171	9108	99931	115359	9347	31137	60342	61113	68412	63504	146526	146309	109748	4138	70130	58116	2.53	149723	9371	5.36	15.7	14.08	19.53	46.94	53.06	96.06	2.39	3.94	1.55	1.78	74.02	0.14	0.16	0.54	0.71	1.1	0.35	0.63	3.37
2019	13023	13	Georgia	Bleckley County	South	0	12807	12699	12053	10596	10452	1422	7851	10081	703	2306	4381	4396	4835	4535	11255	11255	8694	226	5323	4176	2.71	12434	742	2.89	16.06	15.43	25.64	47.27	52.73	97.73	1.46	2.27	0.81	1.1	78.21	0.16	0.06	0.21	0.38	0.15	0	0.39	1.34
2019	13025	13	Georgia	Brantley County	South	0	18756	18501	17636	15112	14802	979	12768	14244	910	3499	6631	6712	7186	6769	18606	18552	14187	663	8173	6823	2.74	18645	910	4.26	19	20.09	34.12	49.04	50.96	97.57	1.47	2.43	0.96	0.7	75.27	0.05	0.42	0.31	0.18	0.37	0.1	0.25	2.41
2019	13027	13	Georgia	Brooks County	South	0	15590	15503	14607	12681	12452	825	11065	12127	1119	2951	5857	6010	6614	6074	15442	15434	12039	208	7791	6335	2.44	15494	1119	2.32	15.67	13.39	34.07	48.83	51.17	97.49	0.8	2.51	1.72	0.49	76.12	0.11	0.45	0.23	0.93	0.45	0.35	0.62	2.32
2019	13029	13	Georgia	Bryan County	South	0	37063	36636	34357	28055	27456	2208	23357	24904	3442	9663	16369	16992	17402	16208	36797	35510	24818	786	14292	13048	2.83	35690	3458	6.6	12.59	9.03	25.82	49.85	50.15	94.02	4.04	5.98	1.94	2.42	68.84	0.23	0.67	0.25	0.79	0.75	0.31	0.78	6.33
2019	13031	13	Georgia	Bulloch County	South	0	76120	75404	71796	63388	62429	8198	42557	60844	3892	13119	32085	31896	37285	34290	67645	67585	52678	1431	31135	27375	2.48	75305	3987	5.88	13.3	12.22	26.68	49.02	50.98	96.25	1.69	3.75	2.05	1.16	78.1	0.12	0.23	0.66	1.05	0.98	0.16	0.33	3.65
2019	13033	13	Georgia	Burke County	South	0	22520	22206	20874	17630	17308	1161	14728	16591	1494	4589	8835	9215	9792	9366	22241	22190	16406	979	10064	8193	2.72	22284	1494	3.27	13.74	11.7	27.16	47.58	52.42	97.05	1.57	2.95	1.38	0.99	72.57	0.06	0.23	0.88	0.21	0.3	0.09	0.51	2
2019	13035	13	Georgia	Butts County	South	0	24090	23882	22759	19965	19577	918	16983	19153	1409	4071	8807	9295	9983	9503	21124	21124	16300	552	9429	8279	2.56	21244	1409	6.38	15.11	13.39	12.12	53.33	46.67	96.01	2.05	3.99	1.93	1.18	77.82	0.33	0.48	0.41	0.71	0.41	0.35	0.46	3.21
2019	13037	13	Georgia	Calhoun County	South	0	6365	6358	6164	5468	5424	326	4710	5242	323	848	1572	1666	1933	1677	4412	4412	3324	212	2399	1736	2.56	4447	323	4.27	16.42	13.42	15	61.13	38.87	95.4	1.08	4.6	3.52	0.94	79.26	0	0.69	2.29	0.53	0.39	0.52	1.07	5.21
2019	13039	13	Georgia	Camden County	South	0	53231	52440	49411	42302	41684	3000	33629	36445	5681	11240	24583	23722	23135	21519	51251	48763	36237	1030	22044	19338	2.66	49044	5878	4.85	12.95	10.82	16.41	51.65	48.35	94.26	3.53	5.74	2.2	2.31	73.79	0.23	0.48	0.85	0.64	1.12	0.03	0.26	4.5
2019	13043	13	Georgia	Candler County	South	0	10812	10726	10243	8469	8376	598	7197	8103	626	2300	4191	4317	4629	4389	10526	10526	7844	314	4770	4013	2.63	10553	626	7.64	16.58	12.66	47.68	49.38	50.62	94.25	0.95	5.75	4.8	0.37	70.54	0.3	1.23	2.63	0.65	0.09	0.3	1.29	5.31
2019	13045	13	Georgia	Carroll County	South	0	117183	115707	109782	94200	92721	8119	74131	89087	5799	23914	50095	51418	57046	53011	113379	113295	85796	2528	45374	41903	2.71	115960	5957	3.3	14.36	13.12	27.56	48.66	51.34	95.28	1.88	4.72	2.83	1.2	73.44	0.23	0.38	1.44	0.78	0.65	0.31	1.27	3.85
2019	13047	13	Georgia	Catoosa County	South	0	66700	66150	62899	54259	53263	3375	45959	51293	4257	13464	29575	30752	32631	31272	65979	65965	50792	1254	27359	24778	2.67	66207	4306	4.36	16.39	13.71	22.81	47.98	52.02	97.16	1.65	2.84	1.19	1.09	75.81	0.31	0.06	0.62	0.2	1.04	0	0.43	2.41
2019	13049	13	Georgia	Charlton County	South	0	13040	12997	12322	10872	10651	773	9145	10504	985	1989	3980	4059	4668	4109	11825	11825	9323	368	4524	3675	3.22	11859	985	3.67	20.1	19.89	32.15	57.17	42.83	90.51	0.81	9.49	8.68	0.45	72.52	2.52	1.5	1.79	2.87	0.25	3.03	2.05	3.23
2019	13051	13	Georgia	Chatham County	South	0	288496	284652	269991	236107	232948	15596	194332	223317	22567	53030	132442	136594	149863	138578	275812	273508	212718	5444	125272	108568	2.55	280698	22982	6.03	14.43	11.57	16.56	48.14	51.86	92.21	4.14	7.79	3.64	2.71	75.11	0.24	0.33	1.09	1.98	1.88	0.31	1	7.24
2019	13053	13	Georgia	Chattahoochee County	South	0	10560	10328	9675	8487	8403	1159	5122	4081	717	2153	4604	3050	2501	2219	7161	6021	3776	70	3341	2570	2.79	6021	767	4.94	10.95	7.19	21.81	65.1	34.9	92	6.14	8	1.87	2.66	77.45	0.09	0.09	0.18	1.52	1.77	0.16	0.31	11.58
2019	13055	13	Georgia	Chattooga County	South	0	24812	24567	23376	20147	19853	1177	17107	19225	1352	4293	8685	8825	9641	9098	22778	22776	17527	707	10981	9260	2.49	23107	1352	3.24	17	14.55	28.78	51.82	48.18	96.94	0.48	3.06	2.59	0.27	74.92	0.08	0.64	1.39	0.48	0.06	0.62	0.98	1.77
2019	13057	13	Georgia	Cherokee County	South	0	247515	244461	232617	197154	193626	13393	166280	185854	13948	56182	113801	125610	132111	127265	245524	245430	184400	3939	92193	88137	2.79	246374	14018	3.49	10.09	7.97	16.19	49.21	50.79	90.26	4.78	9.74	4.96	3.87	70.51	0.45	1.05	2.21	1.25	1.09	0.8	1.72	7.5
2019	13059	13	Georgia	Clarke County	South	0	126176	124666	119470	107334	106427	13167	70914	104192	4504	19812	56274	57681	64813	61423	115200	115141	93574	1165	52941	48844	2.36	125443	4597	6.53	11.54	9.6	22.59	47.59	52.41	89.03	4.01	10.97	6.96	3.07	76.29	0.31	1.13	2.9	2.61	2.53	0.51	2.33	9.4
2019	13061	13	Georgia	Clay County	South	0	2951	2918	2840	2500	2464	150	2197	2387	203	319	833	902	1052	916	2898	2898	2334	193	2073	1242	2.33	2898	206	3.37	20.39	16.29	50.49	48.36	51.64	97.09	1.9	2.91	1.02	1.46	80.28	0	0	0	1.02	0	0	0	2.11
2019	13063	13	Georgia	Clayton County	South	0	283538	279153	261911	216909	212625	16285	175814	203850	15842	64192	120562	125268	140346	129683	277434	277268	199027	10806	105593	94279	2.95	279870	16111	3.18	10.78	10.02	21.4	46.82	53.18	85.74	7.02	14.26	7.24	6.25	65.29	0.9	1.67	2.54	2.13	4.72	1.22	3.68	10.11
2019	13065	13	Georgia	Clinch County	South	0	6686	6600	6228	5221	5114	374	4431	4962	202	1147	2163	2041	2374	2232	6594	6594	4873	270	3016	2477	2.51	6597	219	4.12	16.73	16.28	38.33	50.55	49.45	96.83	0.84	3.17	2.33	0.84	72.11	0.06	0	1.53	0.75	0	0.34	0	2.68
2019	13067	13	Georgia	Cobb County	South	0	751218	741983	703917	602852	592555	40219	503789	570498	40948	162227	356003	388424	415186	396869	739621	738765	561194	10322	300047	280374	2.64	746238	41345	3.66	8.7	6.47	13.01	48.39	51.61	83.03	8.49	16.97	8.48	7.2	68.31	0.73	1.59	2.93	3.23	2.76	1.1	3.01	13.61
2019	13069	13	Georgia	Coffee County	South	0	43021	42600	40084	34274	33695	2395	28217	32436	1963	8982	16427	16552	17592	16896	39031	39005	28699	1096	17286	14438	2.71	39642	2058	7.12	19.64	17.1	30.4	51.5	48.5	92.94	2.76	7.06	4.3	2.32	71.73	0.32	1.03	1.99	0.95	0.09	0.81	1.68	7.41
2019	13071	13	Georgia	Colquitt County	South	0	45486	44805	42367	35518	34836	2357	29488	33575	2419	9719	17814	17936	20259	18685	44708	44708	33151	1338	18650	15505	2.88	45058	2431	6.66	14.69	11.65	23.25	49.47	50.53	89.43	2.81	10.57	7.76	2.16	66.3	1	2.26	3.21	1.29	0.58	3.05	4.08	8.99
2019	13073	13	Georgia	Columbia County	South	0	150705	148387	141111	119095	116883	7922	100048	108817	17320	35420	68650	70944	72009	68738	149750	146279	108475	1659	57373	47215	3.18	146892	17438	3.97	11.76	9.32	19.71	48.95	51.05	90.71	6.03	9.29	3.26	3.79	71.48	0.53	0.27	0.97	1.49	2.35	0.21	1.51	5.46
2019	13075	13	Georgia	Cook County	South	0	17177	16821	16052	13560	13302	933	11302	12781	1022	3754	6864	7068	7554	7128	16872	16872	12684	403	7419	6217	2.74	17080	1022	11.53	18.49	15.39	15.12	47.88	52.12	96.31	1.72	3.69	1.97	0.55	72.48	0.52	0.87	0.42	0.16	0.34	0	1.18	2.52
2019	13077	13	Georgia	Coweta County	South	0	143260	141666	134547	114253	111839	7676	95812	107667	9982	31713	66308	69662	73840	70819	142258	142205	107170	2379	54626	52035	2.74	142697	10112	3.52	11.02	8.46	11.39	48.68	51.32	93.29	3.71	6.71	3	2.66	72.42	0.39	0.6	0.84	1.16	1.1	0.23	1.29	4.99
2019	13079	13	Georgia	Crawford County	South	0	12325	12094	11664	10202	10033	733	8706	9689	913	2221	4474	4610	5145	4707	12181	12171	9563	361	5362	4510	2.7	12189	913	8.45	17.94	15.31	16.46	52.61	47.39	97.91	1.87	2.09	0.23	0.72	78.47	0.11	0.05	0	0.06	0	0	0.13	1.29
2019	13081	13	Georgia	Crisp County	South	0	22713	22518	21268	18198	17758	1430	15141	17197	1042	4190	8574	8871	10232	9049	22229	22229	16823	914	10792	8585	2.6	22303	1078	5.86	16.55	13.29	10.48	48.25	51.75	97.4	0.89	2.6	1.71	0.51	74.43	0	0.23	1.22	0.26	0.42	0	0.8	3.1
2019	13083	13	Georgia	Dade County	South	0	16197	16023	15421	13629	13433	1336	11111	13026	900	2505	6533	6208	7458	7057	14819	14738	11725	423	7290	6195	2.4	15973	903	5.28	17.74	14.78	48.91	48.85	51.15	96.94	2.1	3.06	0.96	1.13	79.96	0.27	0.07	0.32	0.3	0.56	0	0.41	2.16
2019	13085	13	Georgia	Dawson County	South	0	24536	24400	23221	20507	20198	1162	17525	19495	1430	4025	10835	11952	12532	12035	24277	24218	19340	760	11464	9041	2.7	24322	1448	4.26	15.4	11.2	29.29	49.82	50.18	95.48	3.05	4.52	1.48	2.27	78.56	0.03	0.42	0.23	0.79	0.46	0.27	0.37	3.44
2019	13087	13	Georgia	Decatur County	South	0	26682	26398	24892	21271	20862	1422	17744	19955	1251	5784	10040	10193	10883	10317	25476	25273	18870	514	12216	10084	2.53	25375	1257	5.8	15.82	13.31	19.52	48.06	51.94	96.78	1.27	3.22	1.95	0.75	73.6	0.03	1.05	0.34	0.52	0.2	0.02	0.39	2.15
2019	13089	13	Georgia	DeKalb County	South	0	749323	739989	696356	600889	591640	34355	509691	574067	35728	148637	346932	371735	409244	382970	735419	735009	562583	17001	311880	282436	2.61	743368	36189	3.44	10.21	8.04	17.29	47.28	52.72	83.1	7.62	16.9	9.28	6.72	68.67	0.5	1.14	2.77	4.87	3.52	1.19	3.51	10.16
2019	13091	13	Georgia	Dodge County	South	0	20829	20700	19764	17416	17149	794	14872	16714	1270	3471	7588	7730	8350	7878	18692	18683	14704	440	9848	7628	2.46	18900	1270	8.47	20.18	18.72	20.09	52.61	47.39	97.81	0.98	2.19	1.21	0.42	79.19	0.23	0.31	0.26	0.42	0.08	0	0.62	2.2
2019	13093	13	Georgia	Dooly County	South	0	13736	13606	13188	11796	11649	873	9919	11303	790	2007	4717	4923	5757	5089	12374	12374	9951	298	6260	5020	2.47	12384	790	6.58	19.74	14.8	23.81	54.11	45.89	95.88	1.42	4.12	2.7	1.38	79.59	0.28	1.15	1.11	0.16	0.02	0.64	1.02	3.06
2019	13095	13	Georgia	Dougherty County	South	0	89703	88156	83729	71621	70423	5639	57540	67870	5685	17862	32944	33732	40283	34980	85812	85711	64606	2405	40610	34087	2.51	87791	5766	4.53	16.24	14.62	23.37	46.19	53.81	97.69	1	2.31	1.31	0.76	74.6	0.04	0.24	0.44	0.59	0.56	0.1	0.57	2.33
2019	13097	13	Georgia	Douglas County	South	0	143316	141406	134320	112848	110828	8816	92600	105885	9348	32282	64509	68487	74544	69595	141635	141614	104788	3618	52686	49187	2.89	142126	9488	3.52	11.16	9.5	16.9	47.65	52.35	90.21	5.53	9.79	4.26	4.6	69.91	0.46	1.16	1.44	1.2	1.01	0.52	1.31	7.72
2019	13099	13	Georgia	Early County	South	0	10312	10270	9638	8175	8055	429	6826	7701	495	2188	3665	3670	4060	3703	10107	10093	7575	281	4978	4074	2.5	10158	495	4.61	15.71	13.99	18.37	46.48	53.52	98.58	1.02	1.42	0.4	0.89	74.42	0.1	0	0.17	0.13	0.02	0	0.03	0.75
2019	13101	13	Georgia	Echols County	South	0	3981	3951	3806	3304	3241	279	2790	3100	110	775	1717	1748	1817	1758	3981	3981	3100	106	1871	1561	2.55	3981	110	0.68	14.62	11.8	41.67	47.43	52.57	90.78	5.88	9.22	3.34	2.76	74.53	0.93	1.23	1.18	0	0	0.45	2.02	16.47
2019	13103	13	Georgia	Effingham County	South	0	60477	59573	56321	47197	46046	3132	39433	44023	4831	14276	27879	28702	29985	28887	59845	59507	43716	1083	22745	21172	2.84	59827	4977	3	11.11	9.68	15.07	49.53	50.47	95.68	2.67	4.32	1.65	1.54	71.93	0.21	0.26	0.52	0.66	0.55	0.31	0.43	2.83
2019	13105	13	Georgia	Elbert County	South	0	19166	18975	18023	15670	15499	987	13373	14968	1368	3094	7586	7682	8392	7769	18892	18883	14745	684	9630	7559	2.5	18934	1386	6.35	21.17	19.33	28.76	48.03	51.97	97.09	1.34	2.91	1.58	1.01	76.57	0	0.45	0.83	0.3	0.17	0.47	1.29	2.67
2019	13107	13	Georgia	Emanuel County	South	0	22533	22117	20951	17796	17379	1176	14881	16905	1128	4713	7947	8179	9185	8551	21637	21637	16125	518	9935	8387	2.58	21749	1178	4.84	20.02	18.39	37.29	49.03	50.97	97.04	0.93	2.96	2.03	0.43	73.02	0.04	0.2	1.19	0.61	0.06	0.31	1.26	2.35
2019	13109	13	Georgia	Evans County	South	0	10687	10610	9939	8295	8088	388	7207	7856	728	2249	4012	4137	4701	4400	10153	10146	7344	462	4749	4020	2.53	10153	728	5.73	16.93	16.81	13.17	49.5	50.5	95.13	1.41	4.87	3.45	1.18	70.39	0	1.09	2.08	0.29	0.89	0.09	3.36	6.65
2019	13111	13	Georgia	Fannin County	South	0	25395	25112	24389	21919	21664	882	19573	21146	2158	3621	8794	9546	10562	9998	25051	25044	20996	359	17239	10408	2.42	25238	2158	3.8	25.18	22.48	31.24	48.51	51.49	97.7	1.64	2.3	0.67	0.85	82.67	0.05	0.23	0.27	0.11	0.02	0.07	0.37	1.88
2019	13113	13	Georgia	Fayette County	South	0	112303	111567	107224	91954	90004	7034	76272	86023	10384	23393	47524	52473	55252	53105	111314	111247	85477	1662	42530	40285	2.77	111684	10485	3.03	10.36	7.42	13.64	48.48	51.52	88.41	7	11.59	4.59	5.58	72.55	0.64	0.79	1.55	1.6	2.41	0.21	1	9.02
2019	13115	13	Georgia	Floyd County	South	0	97369	96396	91501	78639	77072	5674	64816	74581	6206	19175	39274	39665	44108	41723	93107	92999	70775	2118	40599	35679	2.61	95194	6284	4.48	15.38	12.77	20.01	48.38	51.62	92.53	2.61	7.47	4.86	2.17	72.07	0.46	1.38	1.45	1.57	0.73	0.92	1.56	5.62
2019	13117	13	Georgia	Forsyth County	South	0	228383	225823	214525	176495	172373	12993	148069	164685	10155	60742	99899	113428	119093	115231	227535	227446	164170	1795	80937	76753	2.97	227772	10286	2.86	7.25	5.12	9.44	49.71	50.29	81.4	8.76	18.6	9.84	7.66	63.27	0.41	1.34	4.56	3.53	7.42	0.72	1.84	15.94
2019	13119	13	Georgia	Franklin County	South	0	22766	22513	21389	18642	18460	1374	15505	17784	1057	4344	8718	9012	9700	9263	22176	22174	17301	375	10660	8460	2.62	22557	1057	2.97	19.63	18.31	13.23	48.83	51.17	96.13	1.48	3.87	2.39	1.09	75.74	0.11	0.21	0.87	1.2	1.06	0.28	0.94	3.77
2019	13121	13	Georgia	Fulton County	South	0	1036200	1023679	974271	845579	831407	56015	700646	805368	42117	203258	480320	520550	566527	535127	1003924	1003140	775308	18787	471836	410576	2.44	1026404	42448	4.07	10.03	8.09	18.94	48.4	51.6	85.87	6.55	14.13	7.58	5.5	70.96	0.37	1.01	2.49	3.71	3.84	0.53	1.42	10.95
2019	13123	13	Georgia	Gilmer County	South	0	30414	30066	28811	25614	25188	1233	22298	24440	2569	4785	12028	12737	13653	13076	30138	30106	24275	611	17130	12021	2.51	30217	2578	4.81	20.76	19.02	23.09	49.9	50.1	92.62	2.19	7.38	5.19	1.79	75.47	0.73	1.5	1.86	1.1	0.43	1.6	2.01	4.72
2019	13125	13	Georgia	Glascock County	South	0	2996	2987	2871	2460	2436	240	2041	2313	166	614	1285	1298	1347	1322	2915	2915	2232	39	1526	1108	2.63	2915	166	0.59	13.89	12.77	8.33	48.77	51.23	99.33	0.53	0.67	0.13	0	77.07	0.13	0	0	0	0	0	0.35	0.03
2019	13127	13	Georgia	Glynn County	South	0	84470	83450	79546	69000	67935	3969	59132	65730	6637	15617	36742	38269	41043	39037	83183	83153	64774	2078	43110	34119	2.43	83446	6684	4.53	15.38	12.95	20.19	47.07	52.93	94.3	3	5.7	2.7	2.37	75.22	0.52	0.55	0.96	0.67	0.6	0.17	0.97	4.36
2019	13129	13	Georgia	Gordon County	South	0	57202	56587	53862	45777	45071	3395	38159	43091	2665	12203	24578	25777	27166	26262	56476	56459	42564	1226	22614	20561	2.75	56666	2665	8.01	17.17	15.26	25.52	49.5	50.5	90.87	2.78	9.13	6.34	2.12	69.47	0.43	2.34	2.16	1.41	0.24	1.93	2.99	8.64
2019	13131	13	Georgia	Grady County	South	0	24828	24529	23457	19720	19347	1092	16933	18652	1528	5347	9967	10114	11060	10520	24517	24483	18497	479	10869	9136	2.7	24639	1528	10.19	21.41	20.93	20.85	48.63	51.37	94.67	0.62	5.33	4.71	0.47	70.55	0.55	1.26	2.07	0.83	0.49	1.74	1.73	5.5
2019	13133	13	Georgia	Greene County	South	0	17349	17236	16440	14569	14345	617	12863	14040	1257	2555	5878	6368	6861	6482	17173	17160	13899	521	9753	7132	2.4	17195	1257	3.31	14.2	10.76	6.18	49.2	50.8	95.21	1.88	4.79	2.91	1.52	78.37	0.16	0.35	0.9	1.5	0.07	0	0.73	4.26
2019	13135	13	Georgia	Gwinnett County	South	0	915046	905129	853929	711376	696949	54344	583049	665760	38031	224114	418392	446916	480056	459927	908600	908024	661500	14447	309166	293330	3.1	910143	38539	2.39	6.87	5.46	14.47	48.85	51.15	73.22	12.81	26.78	13.96	11.82	59.99	1.14	3.24	5.46	4.13	7.4	2.24	5.56	19.86
2019	13137	13	Georgia	Habersham County	South	0	44626	44215	42020	36392	35919	2618	30284	34587	2803	8738	17846	18189	19343	18747	42296	42275	32368	788	18442	15139	2.8	42978	2824	3.65	16.54	12.25	11.45	47.36	52.64	90.31	3.63	9.69	6.06	2.98	72.29	0.52	1.71	1.97	1.86	2.06	1.56	3.31	8.59
2019	13139	13	Georgia	Hall County	South	0	198667	196406	185566	156768	153831	11012	129688	147603	10332	43486	88006	91939	96934	93448	196852	196714	146248	5185	73135	64352	3.06	197765	10459	3.55	11.46	9.6	13.18	49.75	50.25	82.96	5.29	17.04	11.74	4.57	63.54	1.34	3.96	4.36	2.08	1.13	3.18	4.83	15.3
2019	13141	13	Georgia	Hancock County	South	0	8515	8505	8183	7539	7411	235	6590	7331	473	956	2019	2121	2222	2152	6045	6045	4870	154	5391	2974	2.03	6054	473	5.32	15.01	9.68	33.9	56.56	43.44	97.87	0.55	2.13	1.57	0.18	84.74	0.45	0.32	0.56	0.25	0	0.12	0.21	1.61
2019	13143	13	Georgia	Haralson County	South	0	29227	29003	27388	23351	23026	1531	19915	22145	1341	5651	12261	12674	13352	12814	28722	28702	21830	1116	12466	11259	2.56	28880	1341	4.72	18.59	17.86	25.03	48.33	51.67	98.45	1.13	1.55	0.42	0.39	75.55	0	0.04	0	0.38	0.05	0.09	0.03	1.15
2019	13145	13	Georgia	Harris County	South	0	34105	33864	32404	28135	27551	1764	23912	26337	3346	6494	14769	15220	16628	15470	33537	33362	25959	727	14168	12156	2.76	33448	3382	6.72	18.09	13.96	28.85	50.27	49.73	95.45	3.81	4.55	0.74	1.48	77.37	0.1	0.27	0.16	0.21	0.42	0	0.15	4.21
2019	13147	13	Georgia	Hart County	South	0	25773	25410	24404	21276	20969	1075	18641	20390	1543	4214	9305	9749	10406	9819	24802	24748	19506	905	13168	9853	2.52	24835	1553	5.03	21.18	18.58	25.35	49.14	50.86	97.61	1.68	2.39	0.71	1.19	78.61	0.25	0.25	0.14	0.07	0.3	0.15	0.41	3.56
2019	13149	13	Georgia	Heard County	South	0	11736	11582	11080	9576	9351	535	8093	9070	855	2031	4839	4934	5419	5137	11500	11500	8921	494	5201	4502	2.57	11587	855	10.05	20.99	18.37	17.14	49.39	50.61	97.97	0.87	2.03	1.16	0.64	76.17	0.14	0.5	0.51	0	0.18	0.22	0.42	1.38
2019	13151	13	Georgia	Henry County	South	0	225356	223291	212373	178662	175006	14774	145565	166454	16181	51504	98816	106455	116427	109797	223892	223640	165479	4384	81428	75984	2.95	224123	16374	3.55	9.81	7.68	14.72	47.7	52.3	90.93	6.2	9.07	2.88	5.06	71.37	0.32	0.77	1.15	0.63	1.66	0.23	1.16	6.97
2019	13153	13	Georgia	Houston County	South	0	153507	150915	143203	120666	118303	7637	100473	111536	16934	34477	71056	72189	76165	71363	151261	149060	110437	2830	63018	57056	2.66	149785	17354	4.33	13.38	10.78	16.43	48.49	51.51	92.48	4.5	7.52	3.03	2.73	71.75	0.21	0.65	1.01	1.15	2.23	0.39	1.01	6.04
2019	13155	13	Georgia	Irwin County	South	0	9320	9216	8897	7663	7616	888	6238	7268	553	1756	3555	3586	4032	3630	9159	9159	7138	210	4066	3329	2.75	9190	553	2.24	18.26	18.44	13.27	52.62	47.38	98.84	0.74	1.16	0.42	0.74	77.56	0	0.11	0	0.31	0.43	0.39	0.4	2.35
2019	13157	13	Georgia	Jackson County	South	0	67885	67201	63436	53594	52409	3254	45857	50526	4140	14483	29075	30643	32406	31077	67035	66935	49920	2175	25388	23166	2.89	67179	4264	4.85	13.98	12.08	19.41	49.55	50.45	94.07	3.13	5.93	2.81	2.52	71.96	0.37	0.58	1.1	0.75	1.39	0.36	1.29	5.14
2019	13159	13	Georgia	Jasper County	South	0	13916	13850	13143	11179	10993	663	9644	10675	871	2533	5433	5589	6031	5680	13644	13644	10584	369	6445	5171	2.67	13825	871	4.97	17.29	14.52	17.85	48.36	51.64	97.11	1.26	2.89	1.62	0.78	75.09	0.36	0.83	0.22	0.22	0.2	0.04	0.78	1.72
2019	13161	13	Georgia	Jeff Davis County	South	0	15036	14735	14009	11659	11444	944	9735	10985	692	2889	5247	5253	5697	5309	14967	14926	10931	1006	6521	5279	2.82	14941	707	8.4	18.6	15.94	45.54	48.86	51.14	96.05	1.91	3.95	2.04	1.44	71.29	0.45	0.74	0.78	0.07	0.11	0.09	1.36	4.41
2019	13163	13	Georgia	Jefferson County	South	0	15618	15288	14668	12597	12342	747	10645	11927	810	2978	5833	5946	6291	5977	15069	15069	11473	531	7283	5664	2.66	15164	824	1.54	15.23	12.55	12.26	48.16	51.84	97.31	1.44	2.69	1.25	0.99	75.12	0.15	0.43	0.54	0.13	0.26	0.1	1.28	1.97
2019	13165	13	Georgia	Jenkins County	South	0	8793	8671	8207	7033	6985	278	5847	6825	517	1680	2962	3188	3474	3319	8717	8717	6749	268	4821	3443	2.53	8717	517	1.27	14.97	9.35	28.3	46.56	53.44	94.73	2.06	5.27	3.21	2.06	74.41	0.1	0.31	0.82	1.98	1.89	1.58	1.46	5.04
2019	13167	13	Georgia	Johnson County	South	0	9691	9606	9143	8177	8062	485	6969	7824	684	1426	3766	3878	4367	3958	9038	9038	7214	254	4116	3393	2.68	9081	684	1.98	18.45	16.77	12.02	56.81	43.19	98.84	1.05	1.16	0.1	0.67	80.63	0	0	0.1	0	0.13	0	0.11	2.35
2019	13169	13	Georgia	Jones County	South	0	28579	28368	27120	23162	22662	1528	19643	21859	2238	5491	11624	12048	13003	12306	28291	28264	21605	735	11843	10701	2.65	28298	2292	5.87	15.59	11.73	18.47	48.04	51.96	98.54	0.91	1.46	0.55	0.59	76.09	0.1	0.19	0.21	0.05	0.78	0	0	1.31
2019	13171	13	Georgia	Lamar County	South	0	18672	18480	17588	15527	15427	1808	12144	14720	1271	2458	6628	6512	7500	6932	17246	17195	13559	918	7591	6494	2.69	18417	1271	8.66	16	11.17	17.31	48.79	51.21	97.21	2.1	2.79	0.69	1.33	78.42	0.13	0.02	0.29	0.25	0.1	0.02	0.02	2.21
2019	13173	13	Georgia	Lanier County	South	0	10380	10242	9628	8202	7998	463	6850	7390	629	2300	3605	3706	3758	3574	9987	9614	7083	182	4419	3714	2.71	9700	667	2.48	16.09	15.97	19.91	48.44	51.56	97.71	1.88	2.29	0.41	0.97	74.37	0.24	0.12	0	0.06	0	0	0.11	0.93
2019	13175	13	Georgia	Laurens County	South	0	47405	46776	44282	37620	36875	2339	31739	35669	3178	9697	16879	17214	18445	17458	46288	46271	34816	1416	21573	17142	2.71	46528	3211	3.18	14.3	12.62	17.81	47.32	52.68	97.72	1.48	2.28	0.81	0.97	74.61	0.11	0.27	0.07	0.35	0.38	0.02	0.17	2.15
2019	13177	13	Georgia	Lee County	South	0	29502	29177	27715	23072	22572	1582	19336	21592	2136	6843	12685	13142	14268	13314	28453	28359	20630	603	11203	10226	2.78	28446	2201	7.43	11.57	8.28	23.49	49.95	50.05	95.36	3.84	4.64	0.8	2.85	72.75	0.19	0.22	0.15	0.25	1.6	0	0.42	3.84
2019	13179	13	Georgia	Liberty County	South	0	61349	60050	55087	46224	45639	3107	35502	38201	8144	15269	26662	25657	24680	22248	59134	54889	37814	1370	28212	23485	2.53	55089	8982	6.1	14.22	12.72	22.04	50.76	49.24	91.58	5.93	8.42	2.49	3.24	69.59	0.36	0.49	0.74	0.91	2.02	0.42	1.04	8.64
2019	13181	13	Georgia	Lincoln County	South	0	7856	7791	7456	6537	6488	378	5764	6336	579	1174	3114	3199	3405	3289	7760	7747	6262	261	4890	3475	2.23	7769	579	3.05	15.99	12.98	24	46.78	53.22	98.82	0.65	1.18	0.53	0.39	80.28	0.04	0.22	0.23	0.05	0.03	0	0.34	1.49
2019	13183	13	Georgia	Long County	South	0	18692	18438	17291	14221	13941	1234	11714	12694	2665	4918	6966	7174	7440	6546	18431	17706	12549	124	6850	5695	3.26	17822	2665	4.23	16.99	15.14	19.67	50.59	49.41	90.72	4.97	9.28	4.31	1.16	67.72	0.2	1.54	1.86	0.72	0.68	0.29	2.02	7.32
2019	13185	13	Georgia	Lowndes County	South	0	115364	113976	107207	91873	90511	7581	68109	84793	7425	24209	48732	49203	51172	47834	111150	108848	81530	2334	47654	41282	2.69	109929	7858	3.57	11.2	9.53	13.2	48.67	51.33	95.24	3.01	4.76	1.75	1.7	74.41	0.09	0.3	0.62	0.73	1.05	0.06	0.49	4.07
2019	13187	13	Georgia	Lumpkin County	South	0	32402	32046	30993	27555	27218	2877	20417	26366	2200	5253	14852	14914	16465	15740	30945	30874	25005	457	13607	11570	2.67	32075	2208	4.35	15.04	11.26	32.78	48.57	51.43	95.63	1.98	4.37	2.39	1.51	79.62	0.19	0.97	0.21	1.02	0.72	0.13	0.63	3.5
2019	13189	13	Georgia	McDuffie County	South	0	21455	21170	20038	17056	16542	935	14116	15927	1594	4531	8200	8404	9122	8481	21184	21077	15682	685	9350	8153	2.59	21094	1594	2.25	12.71	10.69	12.69	45.8	54.2	96.72	2.22	3.28	1.06	1.45	73.68	0.08	0.28	0.29	0.4	1.26	0	0.3	3.58
2019	13191	13	Georgia	McIntosh County	South	0	14174	14040	13698	12240	12071	536	11057	11730	1642	1898	5723	6060	6459	6069	13967	13902	11654	321	9554	6042	2.33	14033	1642	3.4	22.85	16.97	52.72	50.29	49.71	97.64	2	2.36	0.37	1.24	82.85	0	0	0.08	0.28	0	0	0.07	2.66
2019	13193	13	Georgia	Macon County	South	0	13305	13262	12726	11289	11092	690	9527	10751	643	2073	4202	4309	5002	4416	11253	11253	8713	383	6104	4696	2.4	11267	643	3.29	16.02	13.99	11.02	54.58	45.42	97.81	0.98	2.19	1.21	0.84	79.59	0	0.45	0.23	0.53	0.47	0.2	0.72	3.8
2019	13195	13	Georgia	Madison County	South	0	29218	28913	27528	23558	23171	1210	20147	22476	1690	5442	12304	12613	13837	12821	28934	28923	22275	1119	12004	10744	2.7	29006	1717	6.49	18.75	16.16	22.45	49.1	50.9	96.34	1.63	3.66	2.03	0.99	75.03	0.01	0.42	1.44	0.16	0.4	0.4	1.05	3.7
2019	13197	13	Georgia	Marion County	South	0	8432	8340	8010	6970	6848	488	6052	6600	914	1413	3059	3194	3448	3218	8312	8301	6511	308	4200	3408	2.45	8332	964	3.35	13.38	10.08	22.82	47.81	52.19	95.21	3.59	4.79	1.2	2.04	77.21	0.09	0.14	0.96	0	0	0	1.37	8.18
2019	13199	13	Georgia	Meriwether County	South	0	21106	20885	19852	17337	17104	1243	14815	16529	1139	3444	7770	7884	8601	8071	20980	20977	16461	871	9997	8051	2.58	21019	1139	6.65	20.91	18.57	13.38	48.49	51.51	98.81	0.54	1.19	0.64	0.3	77.72	0.1	0.04	0.47	0.04	0.19	0	0.11	1.01
2019	13201	13	Georgia	Miller County	South	0	5787	5730	5456	4722	4640	300	4109	4454	222	1066	2341	2397	2610	2426	5606	5606	4292	197	2765	2333	2.4	5625	222	3.6	11.7	7.72	11.4	48.49	51.51	98.79	0.88	1.21	0.33	0.16	76.64	0.19	0	0.07	0.07	0.15	0	0	0.38
2019	13205	13	Georgia	Mitchell County	South	0	22244	22082	20953	18003	17630	962	15239	17129	1361	4319	7919	8069	9551	8288	19864	19864	14882	609	9065	7982	2.5	19990	1398	6.32	16.17	11.89	26.61	51.86	48.14	97.11	0.53	2.89	2.36	0.45	74.79	0.29	0.33	1.41	0.33	1.83	0.25	1.07	4.96
2019	13207	13	Georgia	Monroe County	South	0	27171	26917	25837	22577	22348	1484	19060	21534	1643	4625	10843	11073	12181	11331	26089	26077	20556	797	11129	9760	2.67	26086	1750	6.6	16.31	13.99	16.86	50	50	96.51	2.08	3.49	1.41	1.57	77.9	0.19	0.73	0.23	0.26	0.41	0	0.81	1.84
2019	13209	13	Georgia	Montgomery County	South	0	9058	8973	8556	7600	7471	730	6035	7183	423	1494	3368	3331	3829	3532	8246	8242	6382	168	3973	3097	2.66	8583	424	4.65	17.1	15.36	11.61	51.25	48.75	94.74	2.55	5.26	2.7	2.37	76.64	0.33	0.66	0.65	1.06	0.29	0	2.82	2.82
2019	13211	13	Georgia	Morgan County	South	0	18507	18360	17461	15066	14722	771	12820	14292	1157	3422	7721	8295	8772	8432	18218	18201	14124	579	7753	6942	2.64	18322	1161	3.38	15.71	13.49	4.66	48.98	51.02	97.5	1.36	2.5	1.13	0.84	76.18	0.24	0.61	0.08	0.21	0.03	0.26	0.13	1.7
2019	13213	13	Georgia	Murray County	South	0	39724	39161	37224	31558	30925	1979	26473	29811	1566	7752	17177	17291	18759	17531	39137	39135	29586	1370	16114	14385	2.74	39495	1606	4.34	13.05	10.01	7.25	49.55	50.45	92.67	2	7.33	5.33	1.82	70.02	0.89	2.12	1.44	0.88	0.2	0.75	1.99	6.22
2019	13215	13	Georgia	Muscogee County	South	0	195739	192875	181558	154743	152236	10316	127141	140592	19434	41857	78513	79836	85528	77701	188720	183844	136007	4744	84723	72759	2.59	185535	19835	7.27	18.41	15.87	30.29	48.81	51.19	92.91	4.81	7.09	2.28	3.06	73.17	0.25	0.32	0.55	1.16	1.34	0.21	0.68	5.9
2019	13217	13	Georgia	Newton County	South	0	108079	106466	101159	84981	82863	6708	69268	79414	6698	24051	45518	47658	52445	48967	106566	106430	78236	3020	39312	37018	2.88	107131	6827	5.41	14.91	13.07	20.99	47.4	52.6	92.92	4.55	7.08	2.53	3.48	71.22	0.23	0.44	1	0.86	0.67	0.21	0.72	3.99
2019	13219	13	Georgia	Oconee County	South	0	38132	37669	36086	29949	29425	2447	24955	27986	1847	9495	16919	18494	19288	18706	37883	37883	27778	513	14217	13423	2.82	37924	1847	4.99	9.72	6.57	11.55	49.14	50.86	92.53	4.42	7.47	3.06	3.52	70.47	0.28	0.78	1.58	0.43	2.83	0.25	1.01	5.02
2019	13221	13	Georgia	Oglethorpe County	South	0	14931	14713	14071	12098	11935	772	10488	11580	953	2643	6173	6430	6877	6518	14798	14793	11460	522	6660	5651	2.62	14802	953	4.46	15.81	14.13	5.6	50.63	49.37	98.5	0.69	1.5	0.81	0.14	76.78	0.07	0.23	0.52	0	0.18	0	0.75	3.01
2019	13223	13	Georgia	Paulding County	South	0	159825	157810	149355	125040	123036	9522	103393	117165	9653	37173	71712	77094	81392	78024	158778	158648	116507	4121	56654	53299	2.99	158996	9845	2.68	10.69	9.03	17.32	48.77	51.23	93.79	3.7	6.21	2.51	2.93	71.05	0.34	0.76	0.87	0.54	0.49	0.34	0.4	4.88
2019	13225	13	Georgia	Peach County	South	0	27145	26942	25674	22377	22070	2298	17670	21289	1961	4777	10180	10213	11761	10625	25337	25232	19499	879	11652	10136	2.49	27013	1992	4.05	17.72	14.84	36.78	48.64	51.36	94.06	2.84	5.94	3.1	2.39	75.84	0.18	0.74	1.67	0.5	0.87	0.42	0.97	4.8
2019	13227	13	Georgia	Pickens County	South	0	31387	31162	29860	26168	25828	1405	22844	24934	2748	5041	12922	14043	14900	14170	31133	31050	24727	911	13981	11868	2.62	31090	2769	6.66	17.79	15.51	25.85	49.57	50.43	97.07	1.74	2.93	1.19	1.08	78.51	0.11	0.12	0.86	0.11	0.35	0.09	0.24	2.44
2019	13229	13	Georgia	Pierce County	South	0	19250	18970	17988	15225	14990	1058	12962	14402	1002	3951	7269	7413	8057	7535	19103	19073	14264	683	8167	7048	2.71	19074	1002	4.2	15.6	12.87	32.45	50.38	49.62	97.03	1.09	2.97	1.88	0.49	73.1	0.14	0.36	1.27	0.11	0.01	0.16	0.58	2.11
2019	13231	13	Georgia	Pike County	South	0	18327	18224	17438	14892	14648	1149	12478	14019	1096	3643	7712	7922	8500	8032	17976	17976	13780	370	6992	6143	2.94	18073	1134	5.59	12.14	8.56	10.85	48.91	51.09	97.62	1.6	2.38	0.79	0.97	75.75	0.21	0	0.37	0.21	0.46	0	0.05	1.27
2019	13233	13	Georgia	Polk County	South	0	41908	41307	39055	32893	32451	2416	27499	31058	2454	8721	17268	17855	19159	18213	41594	41581	30898	1449	17023	15038	2.77	41735	2470	3.72	15.59	12.94	31.8	49.17	50.83	92.86	2.24	7.14	4.9	1.94	69.63	0.55	1.31	2.48	0.57	0	2.6	1.84	5.9
2019	13235	13	Georgia	Pulaski County	South	0	11216	11142	10676	9731	9621	457	8349	9301	648	1647	3580	3640	3917	3692	9629	9629	7761	148	4504	3687	2.62	9676	648	6.16	22.36	18.44	42.31	46.35	53.65	98.2	1.5	1.8	0.3	1.3	82.62	0.09	0.03	0.19	0	0.28	0.03	0	1.59
2019	13237	13	Georgia	Putnam County	South	0	21691	21493	20705	18014	17814	985	15687	17220	1657	3563	8742	9343	9914	9501	21416	21371	17062	637	13148	8937	2.41	21488	1657	6.39	15.35	13.17	13.47	48.45	51.55	95.64	2.22	4.36	2.14	1.66	77.46	0.06	1.34	0.59	0.16	0.49	0.11	0.92	4.56
2019	13239	13	Georgia	Quitman County	South	0	2289	2237	2126	1903	1871	55	1755	1835	84	301	780	797	875	817	2289	2289	1835	144	1956	842	2.72	2289	84	1.1	20.18	14.08	41.67	47.49	52.51	93.58	1.83	6.42	4.59	1.83	75.58	0.39	0.22	3.98	0	0.19	0.24	1.13	5.03
2019	13241	13	Georgia	Rabun County	South	0	16645	16503	15911	14413	14221	634	12695	13889	1350	2188	5836	6028	6422	6150	16255	16254	13601	419	12630	6662	2.43	16407	1350	4.9	21.21	19.01	27.56	49.38	50.62	93.51	2.65	6.49	3.84	1.52	79.6	0.8	2.13	0.51	0.41	0.11	0.23	0.83	4.95
2019	13243	13	Georgia	Randolph County	South	0	6973	6936	6568	5464	5278	373	4686	5198	305	1409	2271	2360	2597	2397	6766	6766	5025	178	3688	2553	2.66	6863	305	2.03	16.89	11.95	47.68	48.44	51.56	99.7	0.11	0.3	0.19	0.11	74.36	0	0	0.19	0	0	0	0	0.97
2019	13245	13	Georgia	Richmond County	South	0	201852	198836	188087	162672	160205	11477	132014	149203	17792	38393	84158	82110	90127	82032	192024	189974	144171	5906	88622	71400	2.69	191532	18374	5.78	17.05	15.41	25.05	48.36	51.64	94.65	3.6	5.35	1.76	1.99	75.29	0.24	0.3	0.55	0.68	1.22	0.13	0.57	4.47
2019	13247	13	Georgia	Rockdale County	South	0	89717	88831	84488	71633	70128	5124	59040	67301	6667	17722	37254	39872	43619	40693	88730	88676	66582	3546	33681	31076	2.86	88912	6764	3.2	10.62	7.99	12.21	47.09	52.91	89.24	7.05	10.76	3.71	6.22	71.67	0.51	0.95	1.57	0.68	1.04	0.67	1.8	5.49
2019	13249	13	Georgia	Schley County	South	0	5221	5174	4882	4217	4184	327	3392	3979	300	1075	2080	2142	2486	2245	5221	5221	3979	160	2206	1864	2.8	5221	300	5.23	17.03	14.68	27.01	49.3	50.7	98.45	0.84	1.55	0.71	0.48	75.5	0.15	0.21	0	0.34	0	0.37	0	1.23
2019	13251	13	Georgia	Screven County	South	0	13989	13740	13118	11521	11309	688	9722	10938	950	1982	5226	5361	5965	5473	13550	13519	10641	768	6785	5098	2.66	13591	950	4.1	15.94	13.48	5.07	48.62	51.38	98.09	1.46	1.91	0.45	1.22	77.96	0.03	0.04	0.29	0.09	0.55	0.25	0.23	1.65
2019	13253	13	Georgia	Seminole County	South	0	8321	8240	7873	6882	6831	462	5996	6607	659	1315	2871	2903	3182	2967	8212	8212	6503	374	4832	3363	2.44	8212	672	3.57	18.77	14.79	39.24	47.46	52.54	99.21	0.37	0.79	0.42	0.3	78.98	0	0	0.42	0	0.83	0	0.32	1.08
2019	13255	13	Georgia	Spalding County	South	0	65306	64511	61348	52471	51357	3077	44529	49718	4372	12291	25473	26264	28154	26767	63966	63923	48660	2189	27407	24336	2.63	64205	4422	5.06	15.01	13.48	20.34	48.42	51.58	96.3	1.97	3.7	1.73	1.38	74.78	0.26	0.39	0.68	0.4	0.23	0.04	0.49	2.46
2019	13257	13	Georgia	Stephens County	South	0	25750	25343	24053	21082	20850	1614	17427	19991	1807	4535	9897	10183	11455	10507	24841	24841	19279	770	12624	9543	2.62	25750	1807	5.56	20.56	18.29	22.14	46.53	53.47	96.99	2.07	3.01	0.93	1.29	76.89	0.16	0.02	0.43	0.31	0.2	0.03	0.44	2.19
2019	13259	13	Georgia	Stewart County	South	0	6293	6291	6134	5742	5687	343	4890	5499	386	698	1490	1494	1633	1485	4106	4081	3312	24	2346	1816	2.26	4081	386	3.51	21.49	20.3	4.31	66.53	33.47	66.71	0.62	33.29	32.67	0.4	55.11	2.26	3.72	6.71	19.99	1.91	8.49	6.11	3.68
2019	13261	13	Georgia	Sumter County	South	0	30064	29710	28214	24281	23796	1823	19035	23127	1463	5691	11138	11106	12908	11813	27926	27910	21187	765	13891	11510	2.43	29156	1486	3.89	13.64	9.56	10.18	47.22	52.78	95.27	1.68	4.73	3.05	1.42	74.29	0.16	0.71	1.09	1.1	1	0.68	1.12	3.02
2019	13263	13	Georgia	Talbot County	South	0	6321	6292	6040	5436	5390	327	4701	5233	552	776	2516	2552	2726	2590	6275	6275	5214	257	3425	2809	2.24	6302	559	5.33	17.07	12.4	34.8	48.27	51.73	97.88	1.99	2.12	0.13	0.89	82.66	0	0	0.13	0	0.65	0.07	0.13	0.96
2019	13265	13	Georgia	Taliaferro County	South	0	1611	1589	1557	1426	1410	85	1235	1368	109	199	563	600	645	598	1611	1609	1368	42	1020	593	2.71	1609	109	4.56	21.38	18.63	15.38	49.22	50.78	95.72	1.74	4.28	2.55	1.49	82.5	0.5	1.3	0	0.74	0.77	0	0	4.3
2019	13267	13	Georgia	Tattnall County	South	0	25382	25174	24057	21047	20766	1040	17880	20096	1818	4212	7052	7537	8359	7974	19078	18999	13841	721	10026	8241	2.31	19039	1889	5.62	17.12	13	22.66	58.8	41.2	94.23	1.82	5.77	3.95	1.09	75.7	0.34	1.3	1.75	0.56	0.22	0.77	2.01	8.95
2019	13269	13	Georgia	Taylor County	South	0	8116	8093	7707	6776	6670	442	5659	6459	500	1168	2962	3012	3451	3090	8003	8003	6416	340	4605	3473	2.3	8046	500	3.31	19.16	16.92	3.66	47.6	52.4	98.1	1.07	1.9	0.83	0.81	79.09	0	0	0.83	0	0	0	0.52	3.43
2019	13271	13	Georgia	Telfair County	South	0	16035	15786	15274	13901	13608	743	12059	13351	871	2298	4975	5015	5157	5055	12814	12814	10130	283	7280	4668	2.74	12814	871	5.51	11.64	7.19	28.68	57.61	42.39	87.7	0.26	12.3	12.04	0.06	71.23	2.92	2.51	3.62	2.99	0.03	0.23	8.93	0.71
2019	13273	13	Georgia	Terrell County	South	0	8737	8643	8188	7058	7029	508	5995	6674	515	1466	3134	3298	3629	3356	8401	8370	6353	487	4165	3399	2.47	8379	532	1.97	14.27	11.73	8.92	47.68	52.32	97.86	0.31	2.14	1.83	0.24	74.93	0	1.34	0.47	0.02	0.93	0.15	0	1.75
2019	13275	13	Georgia	Thomas County	South	0	44630	43946	41814	35826	35127	2135	30392	33895	2675	8485	18617	19036	21056	19498	43827	43741	33307	1621	20715	17595	2.49	44003	2707	4.68	17.21	14.37	32.7	47.64	52.36	96.71	1.4	3.29	1.89	0.65	74.58	0.14	0.28	0.7	0.76	0.09	0.4	0.7	2.61
2019	13277	13	Georgia	Tift County	South	0	40541	39817	37715	32109	31385	2526	25790	30453	1788	8623	17950	17697	18933	18424	38508	38497	28474	1071	16745	15144	2.54	40057	1788	5.23	13.96	11.26	18.59	48.53	51.47	93.89	1.93	6.11	4.17	1.11	71.19	0.38	1.02	2.24	0.53	0.98	0.29	0.96	9.09
2019	13279	13	Georgia	Toombs County	South	0	26972	26614	25066	20990	20579	1430	17547	19797	1376	5732	9958	10077	11517	10475	26593	26583	19569	892	12218	10030	2.65	26722	1429	5.62	17.67	15.07	28.21	46.26	53.74	94	2.45	6	3.54	2.11	69.89	0.28	1.21	1.61	0.44	0.62	0.63	1.22	7.4
2019	13281	13	Georgia	Towns County	South	0	11617	11477	11231	10462	10383	846	8484	10178	1148	1226	4187	4117	4637	4438	10766	10766	9349	187	8229	4898	2.2	11440	1148	9.94	17.62	14.35	16.17	47.03	52.97	97.31	2.07	2.69	0.62	2.01	86.99	0.12	0	0	0.5	0.27	0	0.03	3.05
2019	13283	13	Georgia	Treutlen County	South	0	6795	6699	6386	5574	5489	388	4708	5330	557	1303	2390	2370	2679	2443	6432	6432	4989	132	3205	2490	2.53	6454	563	5.6	21.29	16.1	20.31	51.43	48.57	96.32	0.59	3.68	3.09	0.38	76.73	0	0	1	2.09	0.06	0.75	1.53	1.05
2019	13285	13	Georgia	Troup County	South	0	69919	68963	65357	55531	54269	3536	45720	52538	3897	14029	28493	28981	31668	29625	68125	68004	51158	2198	28529	24928	2.74	68479	3903	5.61	16.92	14.89	21.6	47.77	52.23	95.17	2	4.83	2.83	1.43	72.79	0.15	0.29	0.87	1.51	1.25	0.32	0.9	3.05
2019	13287	13	Georgia	Turner County	South	0	7943	7900	7412	6330	6218	339	5563	6009	616	1681	3065	3065	3304	3100	7618	7618	5716	139	3938	3169	2.39	7650	616	0.67	17.91	16.2	43.64	47.85	52.15	96.45	1.85	3.55	1.7	1.33	74.28	0.25	0.74	0.5	0.2	0.5	0.27	0.97	4.51
2019	13289	13	Georgia	Twiggs County	South	0	8229	8174	7799	6889	6824	310	6175	6626	595	1151	2677	2844	3082	2895	8162	8156	6569	411	4253	3044	2.68	8166	595	9.52	19.59	11.46	9.91	49.07	50.93	98.01	0.56	1.99	1.43	0.09	79.74	0	0.09	0.01	1.34	0.01	0	0.1	0.77
2019	13291	13	Georgia	Union County	South	0	23288	23086	22326	20207	19885	764	18147	19473	2230	3305	7677	8323	9048	8606	22688	22676	18933	234	14659	9743	2.33	22725	2233	2.77	18.02	12.37	42.53	48.74	51.26	96.29	1.9	3.71	1.81	1.05	81.98	0.19	0.75	0.67	0.21	0.24	0.02	0.88	2.14
2019	13293	13	Georgia	Upson County	South	0	26236	26094	24468	21171	20923	1428	17929	20128	1749	4938	9956	10061	10900	10270	25581	25581	19618	796	12155	10154	2.53	25712	1749	5.1	16.41	13.59	18.44	47.58	52.42	97.16	1.76	2.84	1.08	0.88	75.77	0.11	0.13	0.73	0.11	0.05	0.25	0.03	1.98
2019	13295	13	Georgia	Walker County	South	0	69039	68209	65167	56751	55769	3333	48546	53750	4290	12144	28602	29560	31746	29880	67491	67331	52325	2097	30353	25975	2.6	67530	4315	6.73	19.24	16.87	24.48	49.55	50.45	98.26	0.9	1.74	0.84	0.61	77.44	0.04	0.09	0.24	0.47	0.5	0	0.29	1.62
2019	13297	13	Georgia	Walton County	South	0	91442	90443	85848	72738	71348	5044	60893	68529	4782	19592	39210	41090	44166	41903	90201	90163	67701	2036	33794	31670	2.86	90570	4783	3.26	12.71	10.29	20.05	48.53	51.47	94.46	3.71	5.54	1.83	2.96	73.36	0.2	0.49	0.6	0.53	0.38	0.08	0.53	3.5
2019	13299	13	Georgia	Ware County	South	0	35593	35190	33352	28691	28136	1588	24478	27198	1770	6968	12672	13071	14033	13292	32986	32986	24800	952	16718	13823	2.39	33195	1770	8.08	16.78	14.37	26.22	50.35	49.65	98.1	1.05	1.9	0.85	0.42	75.73	0	0.32	0.23	0.3	0.12	0.24	0.05	3.03
2019	13301	13	Georgia	Warren County	South	0	5297	5254	5018	4360	4289	126	3899	4193	210	840	2012	2077	2222	2115	5224	5222	4123	241	2976	2244	2.32	5225	210	2.9	14.47	12.29	18.68	46.61	53.39	98.26	0.89	1.74	0.85	0.55	78.35	0	0.04	0.81	0	0	0	0.5	0.84
2019	13303	13	Georgia	Washington County	South	0	20436	20158	19290	16815	16545	1059	14272	16000	1070	3100	7186	7231	7822	7341	18465	18410	14133	761	9332	7503	2.46	18532	1078	6.09	18.14	16.97	16.07	51.21	48.79	97.6	1.36	2.4	1.04	0.9	77.52	0	0.57	0.28	0.19	0.06	0.07	0.32	1.67
2019	13305	13	Georgia	Wayne County	South	0	29788	29313	27809	23610	23254	1618	20026	22407	2021	5699	10319	10630	11634	10919	27498	27482	20387	1272	12287	10400	2.66	27735	2024	4.86	14.85	12.75	19.84	50.35	49.65	97.05	1.28	2.95	1.68	0.73	73.71	0.21	0.6	0.17	0.69	0.66	0.24	0.73	3.09
2019	13307	13	Georgia	Webster County	South	0	2610	2594	2551	2101	2044	107	1876	1977	103	546	1057	1067	1120	1080	2606	2606	1973	83	1480	1140	2.29	2606	103	6.48	15.73	10.6	31.11	48.74	51.26	94.94	4.29	5.06	0.77	3.3	75.13	0	0.31	0.15	0.31	0	0	1.02	5.45
2019	13309	13	Georgia	Wheeler County	South	0	7928	7893	7677	6914	6844	643	5424	6584	388	841	2334	2472	2876	2491	7688	7688	6362	472	2634	1862	4.14	7706	388	0	12.89	11.45	20.54	63.22	36.78	99.79	0.1	0.21	0.11	0.1	82.93	0.01	0.04	0.06	0	0	0	0.01	1.02
2019	13311	13	Georgia	White County	South	0	29489	29104	28203	24914	24567	1769	20966	23621	2605	5022	11880	12581	13214	12767	29072	29026	23266	479	16254	11695	2.49	29310	2707	6.08	18.88	15.42	21.35	48.82	51.18	97.27	1.95	2.73	0.78	1.49	79.48	0.31	0.15	0.21	0.11	0.51	0.02	0.73	2.84
2019	13313	13	Georgia	Whitfield County	South	0	104237	102709	97286	81659	80366	6253	67156	76886	3682	23372	46031	46939	50349	47674	102780	102780	75829	2133	40039	35629	2.88	103393	3714	2.96	10.91	8.62	16.5	49.59	50.41	80.71	5.81	19.29	13.48	5.18	60.95	2.01	4.72	4.96	1.8	0.58	3.21	6.33	15.72
2019	13315	13	Georgia	Wilcox County	South	0	8824	8784	8362	7391	7293	383	6366	7161	515	1482	2538	2582	2813	2624	6720	6720	5083	129	3522	2575	2.61	6746	515	4.87	14.36	14.46	20.19	59.9	40.1	96.27	0.68	3.73	3.05	0.51	78.11	0.56	0.31	1.86	0.33	0	0.61	1.87	1.81
2019	13317	13	Georgia	Wilkes County	South	0	9844	9806	9293	8174	7989	590	6928	7724	569	1667	3893	4020	4220	4092	9699	9685	7648	251	5165	3979	2.45	9754	569	1.76	16.59	12.44	19.54	48.47	51.53	96.33	1.27	3.67	2.4	0.84	76.85	0	0.38	1.1	0.92	0.39	0.91	1.16	3.07
2019	13319	13	Georgia	Wilkinson County	South	0	9010	8906	8510	7299	7153	500	6247	6940	418	1590	3149	3224	3561	3276	8880	8880	6855	325	4488	3185	2.8	8925	418	1.55	15.2	13.28	14.46	47.43	52.57	98.06	0.29	1.94	1.65	0.19	75.37	0	0.7	0.89	0.07	0	0.18	0.29	1.06
2019	13321	13	Georgia	Worth County	South	0	20494	20282	19260	16671	16410	913	14223	15878	1351	3745	8481	8721	9499	8829	20249	20249	15716	661	9336	8002	2.54	20332	1351	4.77	17.01	14.89	17.72	48.17	51.83	97.91	1.51	2.09	0.58	1.01	76.9	0.14	0	0.4	0.04	0.51	0.43	0	1.67
2019	15001	15	Hawaii	Hawaii County	West	0	199459	197216	187560	163114	161098	8998	141677	155977	14856	33463	79751	85568	93880	88098	196381	196140	153616	6957	87824	69453	2.82	197924	14882	4.06	14.6	10.17	20.92	49.64	50.36	85.98	7.5	14.02	6.52	6.15	72.46	0.87	1.25	1.79	2.61	17.59	0.43	2.61	17.89
2019	15003	15	Hawaii	Honolulu County	West	0	984821	972023	922126	807474	797370	43410	682097	734809	72011	160598	479981	482589	490262	470749	953141	924939	719729	33399	350571	312795	3.03	935813	74480	2.87	10.93	6.97	13.66	50.37	49.63	77.67	14.58	22.33	7.75	11.96	71.67	1.12	1.18	2.16	3.29	24.33	0.7	4.64	14.72
2019	15005	15	Hawaii	Kalawao County	West	0	66	65	65	65	65	3	62	65	2	0	49	49	52	52	60	60	60	0	94	39	1.41	61	2	0	24.59	19.23	0	45.45	54.55	95.45	3.03	4.55	1.52	3.03	96.97	1.52	0	0	0	16.92	0	3.08	13.85
2019	15007	15	Hawaii	Kauai County	West	0	71769	70905	67429	58505	57623	3038	51052	55874	3880	12229	33012	35661	37903	36460	70984	70844	55285	2504	31016	22658	3.13	71049	3919	1.45	9.71	5.94	12.99	49.5	50.5	81.48	10.88	18.52	7.64	9.14	71.23	1.24	1.3	1.76	3.34	17.51	0.34	2.75	11.54
2019	15009	15	Hawaii	Maui County	West	0	165979	164374	156072	135627	132991	6625	118117	129194	8611	26515	78117	82635	88430	84899	163618	163251	127925	6516	73169	54479	3	164492	8692	2.82	9.63	6.26	17.7	49.79	50.21	79.52	12.03	20.48	8.45	10.26	70.42	0.99	1.37	2.81	3.28	17.6	0.18	2.87	12.25
2019	16001	16	Idaho	Ada County	West	0	456849	452597	430126	366785	360420	24934	307855	345954	29700	101687	210486	226402	238277	229029	447269	446182	337659	5064	181533	173353	2.58	449074	29924	3.42	10.26	8.12	15.43	50.1	49.9	93.11	4.05	6.89	2.84	2.99	73.45	0.31	0.43	0.95	1.16	1.61	0.29	0.78	5.73
2019	16003	16	Idaho	Adams County	West	0	4097	4067	3944	3523	3469	123	3209	3396	531	635	1342	1523	1721	1573	4068	4068	3371	53	2690	1757	2.29	4072	531	3.28	21.07	15.4	33.64	51.55	48.45	98.24	1.22	1.76	0.54	0.63	82.35	0.27	0	0.07	0.2	0.2	0	0.1	2.54
2019	16005	16	Idaho	Bannock County	West	0	85765	84556	79545	66979	65675	5231	54266	63099	5044	20865	35147	36403	39795	37593	83612	83535	61242	1087	34279	31155	2.68	84697	5084	4.92	15.89	15.19	25.08	49.82	50.18	95.21	2.22	4.79	2.58	1.52	71.24	0.31	0.33	0.44	1.49	1.31	0.26	0.33	4.83
2019	16007	16	Idaho	Bear Lake County	West	0	6000	5930	5589	4705	4625	343	3976	4416	314	1442	2352	2510	2665	2585	5924	5924	4378	51	4118	2424	2.46	5962	314	3.28	14.21	12.72	10.34	49.3	50.7	96.18	2.58	3.82	1.23	1.85	72.75	0.22	0.17	0.13	0.72	0.32	0.18	0.3	2
2019	16009	16	Idaho	Benewah County	West	0	9138	9040	8609	7449	7324	426	6483	7074	1022	1808	3257	3409	3786	3482	9014	9014	6998	182	4733	3418	2.65	9056	1037	4.66	22.08	20.6	13.78	50.56	49.44	97.96	1.56	2.04	0.47	0.73	76.99	0.34	0.05	0.03	0.04	0.29	0.05	0.31	3.09
2019	16011	16	Idaho	Bingham County	West	0	45839	45150	42349	34005	33201	2793	27543	31609	2222	11984	18453	19348	20729	19732	45080	45065	31398	1417	16745	14989	3.04	45590	2222	6	15.83	13.34	30.67	49.99	50.01	93.99	3.09	6.01	2.93	1.94	66.17	1.28	0.43	0.77	0.45	0.34	0.46	1.59	10.65
2019	16013	16	Idaho	Blaine County	West	0	22373	22203	21208	18351	18056	1177	15859	17410	1413	4327	10919	11832	12579	12325	22330	22330	17385	263	15442	7995	2.75	22348	1453	2.38	10.09	6.34	0	51.5	48.5	82.94	6.28	17.06	10.78	4.89	67.91	0.75	1.56	3.64	4.82	0.8	3.15	3.64	12.38
2019	16015	16	Idaho	Boise County	West	0	7378	7335	7138	6425	6355	445	5747	6107	835	1090	2646	2912	3114	2947	7335	7324	6105	79	5554	3205	2.28	7351	846	3.77	13.83	10.02	25	51.22	48.78	95.76	2.48	4.24	1.76	1.6	81.59	0.16	0.16	0.28	1.15	0.78	0	0.88	3.43
2019	16017	16	Idaho	Bonner County	West	0	43611	43212	41486	36518	36036	1974	32261	34896	4289	7766	16056	17722	18946	18299	43020	43018	34628	437	25121	17537	2.46	43326	4340	4.08	16.48	13.54	21.39	49.88	50.12	96.58	2.31	3.42	1.11	1.27	79.03	0.27	0.12	0.33	0.39	0.36	0	0.17	1.99
2019	16019	16	Idaho	Bonneville County	West	0	114392	112481	104679	84655	82845	6504	69273	78983	6057	32289	47900	50180	53039	51226	113110	113072	78052	1826	42925	39768	2.84	113366	6126	5.36	14.37	14.02	20.46	50.11	49.89	93.87	3.29	6.13	2.83	2.5	66.45	0.4	0.95	0.91	0.57	0.51	0.35	1.12	7.67
2019	16021	16	Idaho	Boundary County	West	0	11845	11694	11098	9581	9368	623	8156	9052	986	2467	4199	4494	4827	4670	11671	11671	8969	87	5474	4653	2.52	11762	992	4.73	13.85	11.55	10.36	49.99	50.01	93.63	3.87	6.37	2.5	1.77	74.52	1	0.41	0.24	0.85	0.09	0	0.14	2.92
2019	16023	16	Idaho	Butte County	West	0	2581	2553	2429	2040	2034	80	1912	1986	211	571	903	946	999	951	2539	2539	1944	22	1288	967	2.62	2539	211	8.74	15.64	11.19	0	52.65	47.35	98.64	1.08	1.36	0.27	0.39	76.68	0.12	0	0	0.15	0	0	0	1.44
2019	16025	16	Idaho	Camas County	West	0	1048	1038	974	811	806	56	732	777	91	271	438	493	505	493	1048	1048	777	0	803	394	2.66	1048	91	0	11.16	3.44	7.14	47.42	52.58	97.9	0.76	2.1	1.34	0.76	72.81	0	0.48	0	0.86	0	0	1.75	0
2019	16027	16	Idaho	Canyon County	West	0	217633	214871	201226	165278	161935	13408	133890	154632	13338	55377	89047	93575	102157	96436	214252	214042	152159	4849	76247	72807	2.94	216118	13436	4.76	14.62	13.84	22.71	49.47	50.53	91.12	3.99	8.88	4.9	3.05	66.6	1.24	1.11	1.77	0.77	0.64	1.27	2.2	11.87
2019	16029	16	Idaho	Caribou County	West	0	6953	6831	6487	5296	5174	384	4404	4903	392	1812	2762	2914	3102	2983	6869	6858	4839	170	3291	2538	2.71	6878	397	1.81	14.58	15.76	11.54	51.34	48.66	96.74	1.44	3.26	1.83	1.21	68.92	0.1	0.91	0.04	0.78	0.08	0.34	0.37	1.99
2019	16031	16	Idaho	Cassia County	West	0	23690	23303	21742	17371	16903	1441	13993	16060	1076	7039	9492	9886	10438	10141	23378	23353	15766	334	8747	7711	3.02	23371	1087	3.79	14.03	11.54	26.75	50.85	49.15	88.06	3.97	11.94	7.97	2.71	60.04	1.73	2.74	1.92	1.57	0.7	2.23	3.4	12.31
2019	16033	16	Idaho	Clark County	West	0	913	892	846	708	699	93	550	648	28	244	382	392	423	409	913	913	648	21	562	290	3.07	913	28	2.26	5.91	3.24	10.53	52.57	47.43	66.81	3.29	33.19	29.9	3.18	42.61	3.72	7.67	15.88	2.63	0	14.78	5.44	20.09
2019	16035	16	Idaho	Clearwater County	West	0	8673	8606	8362	7593	7471	322	6774	7278	1149	1242	2636	2782	3052	2842	7739	7739	6349	100	4625	3555	2.17	7742	1149	1.72	21.25	16.45	22.25	55.7	44.3	97.66	1.15	2.34	1.19	0.92	83.04	0.23	0.03	0.33	0.59	0.56	0.08	0.12	3.28
2019	16037	16	Idaho	Custer County	West	0	4169	4140	4037	3660	3636	219	3195	3497	536	661	1224	1388	1538	1482	4133	4133	3461	11	3277	1774	2.29	4150	539	0	25.93	20.52	57.14	51.5	48.5	99.38	0.19	0.62	0.43	0.17	83.45	0	0	0.38	0.05	0	0	0	1.46
2019	16039	16	Idaho	Elmore County	West	0	26743	26392	24630	20993	20606	1147	16764	17510	3908	5839	11453	11468	10267	9539	25883	23821	17331	443	12489	10606	2.45	23992	4017	5.01	14.19	10.39	19.02	52.57	47.43	87.6	7.24	12.4	5.16	4.6	69.94	0.82	0.72	0.76	2.85	1.92	0.6	2.57	8.34
2019	16041	16	Idaho	Franklin County	West	0	13464	13331	12447	9902	9622	909	7947	9084	496	4132	5516	5768	6006	5915	13423	13420	9052	163	4837	4397	3.05	13423	496	5.97	15.59	15.35	30.94	51.36	48.64	96.95	1.43	3.05	1.62	0.93	65.88	0.23	0.45	0.52	0.42	0.1	0.35	0.33	2.08
2019	16043	16	Idaho	Fremont County	West	0	13020	12915	12190	10289	10041	841	8412	9584	684	2929	4940	5277	5677	5356	12444	12440	9174	173	8983	4347	2.87	12468	686	5.28	14.63	11.58	27.18	51.86	48.14	93.53	1.74	6.47	4.73	1.24	69.2	0.73	0.74	1.8	1.46	0.84	0.63	2.27	6.61
2019	16045	16	Idaho	Gem County	West	0	17331	17168	16354	14065	13849	839	11962	13315	1947	3359	6484	7053	7454	7233	17183	17183	13196	446	7349	6683	2.57	17205	1947	6.36	20.66	15.16	36.74	49.71	50.29	95.76	1.94	4.24	2.3	0.92	74.54	0.39	0.35	1.28	0.28	0.64	0.38	0.81	5.37
2019	16047	16	Idaho	Gooding County	West	0	15148	14971	14116	11730	11428	799	9741	10984	1002	3420	6403	6921	7383	6984	15017	15017	10908	553	6231	5469	2.75	15060	1002	3.16	12.95	10.39	30.95	51.31	48.69	86.45	3.69	13.55	9.86	3.02	62.91	2.16	1.54	4.25	1.9	0.3	2.9	4.29	12.54
2019	16049	16	Idaho	Idaho County	West	0	16411	16269	15640	13763	13535	632	12100	13194	1704	3046	5623	6008	6563	6214	15816	15816	12614	130	8772	6407	2.45	15831	1704	4.57	23.23	21.16	24.62	52.58	47.42	98.15	1.44	1.85	0.41	0.91	80.01	0.07	0.16	0.05	0.13	0.19	0.15	1.14	2.86
2019	16051	16	Idaho	Jefferson County	West	0	28534	28068	26105	20508	20087	1929	16444	18897	1404	9086	11964	12759	13525	12917	28495	28495	18876	395	9369	8791	3.24	28513	1443	2.04	10.27	9.57	19.78	50.91	49.09	95.77	1.23	4.23	3	0.75	63.32	0.98	0.68	0.59	0.75	0.9	0.38	1.51	6.25
2019	16053	16	Idaho	Jerome County	West	0	23730	23211	21700	17490	17080	1281	14411	16421	1134	6714	10364	10745	11465	11055	23538	23538	16315	338	8531	8022	2.94	23616	1134	3.25	11.04	9.13	11.4	50.49	49.51	82.41	3.83	17.59	13.76	2.68	56.25	1.44	3.36	4	4.96	0.51	3.95	7.98	13.74
2019	16055	16	Idaho	Kootenai County	West	0	157322	155856	147913	127441	125159	7496	108997	121097	13068	32921	67490	71634	76339	73191	155412	155373	119828	1951	70892	62304	2.5	156102	13171	4.14	13.63	10.34	20.26	49.41	50.59	96.83	2.2	3.17	0.98	1.44	76.04	0.34	0.11	0.27	0.25	0.37	0	0.27	2.35
2019	16057	16	Idaho	Latah County	West	0	39505	39226	37488	33321	32957	3652	22317	32098	2053	6794	18850	18703	21078	20190	36351	36325	29024	261	16960	15422	2.35	39345	2096	6.1	12.3	10.6	9.03	51.27	48.73	92.86	3.11	7.14	4.03	2.07	77.39	0.32	0.18	0.34	3.18	1.52	0	0.23	4.84
2019	16059	16	Idaho	Lemhi County	West	0	7847	7751	7455	6614	6525	322	5925	6356	910	1391	2874	3030	3344	3194	7724	7724	6257	36	4877	3582	2.13	7778	910	6.59	18.28	10.67	23.42	50.81	49.19	97.09	1.62	2.91	1.29	0.94	79.71	0.89	0	0.2	0.19	0.01	0	0.19	1.11
2019	16061	16	Idaho	Lewis County	West	0	3838	3811	3629	3116	3079	177	2716	2970	387	734	1330	1405	1546	1454	3793	3793	2941	93	1948	1646	2.31	3809	387	7.49	25.75	19.92	39.47	49.5	50.5	97.32	1.75	2.68	0.94	1.25	76.45	0	0.16	0	0.78	0.5	0.11	0.69	2.09
2019	16063	16	Idaho	Lincoln County	West	0	5350	5284	4981	4056	3962	333	3361	3758	294	1459	2345	2507	2656	2559	5291	5283	3711	89	2001	1724	3.08	5295	307	3.72	14.07	10.29	32.65	52.43	47.57	84.45	2.93	15.55	12.62	2.93	58.79	0.71	2.64	4.32	4.95	0.48	3.83	5.1	11.1
2019	16065	16	Idaho	Madison County	West	0	39100	38027	35253	30052	29606	4102	16345	28421	851	10404	17016	17833	19714	18393	38681	38681	28020	217	14227	11016	3.51	38903	873	3.56	8.44	7.02	18.77	50.85	49.15	94.49	2.51	5.51	3	1.62	69.98	0.14	0.31	0.73	1.81	2.44	0.11	0.17	9.27
2019	16067	16	Idaho	Minidoka County	West	0	20705	20437	19125	15760	15482	1235	12941	14796	955	5298	9050	9419	9911	9547	20499	20499	14756	404	8201	7250	2.85	20655	971	4.76	14.48	11.88	20.54	49.96	50.04	85.44	5.22	14.56	9.34	5.04	62.3	2.16	3.52	2.65	1	0.16	2.91	5.42	15.37
2019	16069	16	Idaho	Nez Perce County	West	0	40217	39748	37849	33143	32614	1917	28014	31662	3022	7168	17911	18732	19968	19215	39130	39115	30871	889	17829	16384	2.4	39640	3030	6.48	17.16	13.96	23.21	49.32	50.68	97.19	2.4	2.81	0.41	1.5	78.36	0.02	0.09	0.09	0.21	0.71	0.01	0.39	3.2
2019	16071	16	Idaho	Oneida County	West	0	4385	4307	4113	3293	3223	223	2736	3081	305	1123	1632	1706	1745	1725	4356	4356	3052	104	1999	1615	2.7	4356	305	6.37	17.98	14.11	18.42	48.94	51.06	96.88	0.98	3.12	2.14	0.82	68.12	0.64	0.16	1.35	0	0.05	1.05	1.58	2.48
2019	16073	16	Idaho	Owyhee County	West	0	11552	11419	10792	9086	8942	731	7541	8525	748	2699	4740	5046	5356	5168	11385	11380	8459	143	4914	4321	2.64	11448	748	5.62	17.88	14.02	32.2	51.52	48.48	89.86	2.93	10.14	7.21	2.51	67.04	2.53	1.41	2.41	0.87	0.04	2.96	4.49	11.01
2019	16075	16	Idaho	Payette County	West	0	23260	22957	21739	18076	17604	1067	15266	17085	1685	5152	9350	9697	10445	9876	22927	22927	16932	534	9454	8876	2.6	23106	1685	6.43	17.04	15.06	27.01	49.63	50.37	92.29	2.8	7.71	4.91	2.3	68.73	1.33	1.81	1.52	0.25	0.56	1.25	1.79	7.72
2019	16077	16	Idaho	Power County	West	0	7671	7604	7105	5718	5574	315	4963	5348	478	2156	2967	3245	3546	3304	7614	7614	5299	139	3017	2633	2.89	7622	478	8.61	17.93	12.04	23.91	50.59	49.41	84.43	4.85	15.57	10.72	4.52	59.78	2.36	4.72	2.26	1.38	0.24	2.04	2.05	19.47
2019	16079	16	Idaho	Shoshone County	West	0	12609	12411	11807	10485	10376	554	9201	10056	1199	2186	4663	4799	5470	5025	12367	12366	9906	227	7129	5466	2.25	12458	1226	7.37	26.95	26.98	23.93	49.95	50.05	98.72	0.68	1.28	0.6	0.57	79.18	0.17	0.08	0	0.36	0.42	0.03	1.07	1.52
2019	16081	16	Idaho	Teton County	West	0	11426	11290	10699	8983	8935	628	7702	8545	289	2775	5035	5811	6281	5930	11399	11399	8545	23	5833	3707	3.08	11426	289	2.43	5.95	5.22	16.5	52.27	47.73	91.52	2.78	8.48	5.7	2.13	69.51	0.57	1.26	1.3	2.56	0.07	0.53	1.38	9.34
2019	16083	16	Idaho	Twin Falls County	West	0	84869	83478	78594	65037	63811	4529	54031	61269	5570	21595	37489	39398	41607	40237	83706	83648	60316	1352	33282	31146	2.69	84069	5647	5.08	13.68	12.32	16	49.25	50.75	90.26	3.84	9.74	5.91	3.07	67.18	0.75	1.23	2.19	1.74	1.01	0.72	1.82	9.33
2019	16085	16	Idaho	Valley County	West	0	10709	10525	10227	9200	9083	302	8520	8890	1092	1592	4230	4644	4796	4714	10584	10584	8777	206	12373	3869	2.72	10624	1092	3.04	15.68	11.93	13.31	50.53	49.47	99.14	0.64	0.86	0.21	0.45	82.82	0	0	0.04	0.18	0.02	0	0.02	5.19
2019	16087	16	Idaho	Washington County	West	0	10057	9959	9564	8097	7920	430	7121	7710	706	2136	3661	3942	4282	4104	9963	9961	7616	161	4643	4035	2.46	9961	706	7.59	20.02	13.88	19.73	48.96	51.04	93.36	1.95	6.64	4.69	1.6	72.29	1.36	0.63	2.67	0.03	0.32	0.17	3.76	6.36
2019	17001	17	Illinois	Adams County	Midwest	0	66085	65303	62020	53488	52847	3038	46125	51164	4397	13519	30695	32167	34182	32677	64506	64506	49951	876	30192	27112	2.38	64844	4516	4.16	14.64	12.13	12.51	48.84	51.16	98.11	1.47	1.89	0.42	0.97	77.07	0.09	0.06	0.1	0.17	0.54	0	0.16	1.59
2019	17003	17	Illinois	Alexander County	Midwest	0	6260	6164	5843	4972	4949	310	4497	4803	496	1258	1905	2053	2263	2102	6143	6143	4724	156	3971	2154	2.85	6181	496	5.22	22.23	24.53	29.27	47.78	52.22	99.65	0.27	0.35	0.08	0.18	76.65	0.05	0	0.03	0	0	0	0.1	0.7
2019	17005	17	Illinois	Bond County	Midwest	0	16589	16475	15900	14021	13852	875	11741	13383	1214	2779	6932	7084	7653	7417	14824	14779	11642	265	7238	6299	2.35	15347	1214	4.49	15.76	12.31	16	51.73	48.27	97.56	1.2	2.44	1.24	0.93	79.7	0.31	0.04	0.72	0.17	0.18	0	0.14	3.12
2019	17007	17	Illinois	Boone County	Midwest	0	53537	53089	50483	42767	41823	3330	35008	39965	2975	12170	24124	25418	27474	25777	53026	52968	39615	896	20060	18571	2.86	53129	2986	4.01	11.53	10.07	11.8	50.04	49.96	89.4	4.27	10.6	6.33	3.94	68.52	1.12	2.71	1.55	0.95	0.77	1.09	2.37	13.7
2019	17009	17	Illinois	Brown County	Midwest	0	6628	6520	6332	5638	5606	203	4863	5486	401	1075	2235	2386	2517	2423	4728	4728	3611	24	2449	2055	2.31	4753	401	6.83	15.51	10.71	18.18	63.26	36.74	96.73	1.93	3.27	1.34	1.93	81.43	0.27	0.29	0.35	0.44	0	0.11	0.92	3.89
2019	17011	17	Illinois	Bureau County	Midwest	0	33122	32775	31430	27391	26901	1532	23582	26014	2128	6340	15057	15703	16725	15890	32636	32625	25646	496	15682	13698	2.39	32755	2149	3.51	13.41	10.52	16.56	49.31	50.69	95.74	2.11	4.26	2.15	1.61	76.51	0.48	0.63	0.61	0.43	0.77	0.37	1.11	4.43
2019	17013	17	Illinois	Calhoun County	Midwest	0	4830	4800	4586	3997	3946	273	3490	3821	385	973	1851	1988	2059	1996	4724	4724	3725	22	2875	1664	2.83	4750	385	8.92	22.08	18.11	17.59	50.1	49.9	99.23	0.58	0.77	0.19	0.58	78.92	0	0.02	0.1	0.06	0.07	0	0.02	0.81
2019	17015	17	Illinois	Carroll County	Midwest	0	14466	14326	13696	12169	11954	492	10663	11658	1130	2486	6152	6424	6963	6570	14070	14067	11350	145	8475	6508	2.17	14182	1156	3.71	13.86	10.17	16.46	49.62	50.38	97.65	1.7	2.35	0.65	1.29	79.96	0.15	0.31	0.01	0.19	0.48	0	0.35	1.83
2019	17017	17	Illinois	Cass County	Midwest	0	12493	12366	11683	9966	9857	701	8503	9439	797	2675	5695	5857	6392	5978	12331	12320	9315	274	5822	5043	2.44	12358	797	1.77	12.97	8.69	16.33	49.92	50.08	88.73	3.01	11.27	8.26	2.83	68.56	0.76	1.66	2.97	2.87	0.04	2.91	4.38	5.64
2019	17019	17	Illinois	Champaign County	Midwest	0	209922	207739	198391	176983	174813	18943	121964	170239	8465	36367	97445	98309	108397	103206	194198	194100	155705	1464	92699	82369	2.36	208115	8590	2.96	8.96	7.04	12.93	49.84	50.16	86.88	4.84	13.12	8.29	3.88	73.44	0.26	0.52	1.29	6.22	7.74	0.23	1.38	11.37
2019	17021	17	Illinois	Christian County	Midwest	0	32931	32730	31202	27372	26863	1355	23675	26176	2678	5901	14010	14495	15201	14704	31171	31162	24543	539	15614	13901	2.24	31256	2689	2.67	13.15	10.16	17.84	50.54	49.46	98.28	0.9	1.72	0.82	0.36	78.83	0.15	0.09	0.36	0.22	0.43	0.02	0.23	1.7
2019	17023	17	Illinois	Clark County	Midwest	0	15716	15549	14813	12770	12480	723	10941	12093	927	3258	7092	7399	8016	7572	15447	15447	11882	255	7814	6720	2.31	15505	941	5.96	17.12	12.47	21.24	49.35	50.65	98.68	0.39	1.32	0.94	0.27	76.08	0.02	0.31	0.58	0.03	0.41	0	0.28	1.22
2019	17025	17	Illinois	Clay County	Midwest	0	13287	13164	12543	10846	10606	577	9338	10270	882	2795	5600	5853	6348	6030	13049	13049	10102	94	6441	5696	2.27	13119	882	5.07	19.64	15.35	35.5	49.93	50.07	99.2	0.69	0.8	0.11	0.35	77.19	0.02	0.01	0.06	0.02	0.15	0	1.02	0.71
2019	17027	17	Illinois	Clinton County	Midwest	0	37634	37173	35541	31086	30640	1741	26720	29603	2848	7535	17799	18260	19151	18656	35488	35429	27536	284	15882	14353	2.47	35508	2872	2.77	14.26	10.73	20.66	52.09	47.91	97.48	1.5	2.52	1.02	0.73	77.89	0.2	0.06	0.34	0.41	0.41	0.15	0.2	3.16
2019	17029	17	Illinois	Coles County	Midwest	0	51353	50804	48975	43611	43136	3777	32961	42085	2970	8250	23356	23371	26492	24994	47788	47775	38676	578	23495	20926	2.27	50657	3060	5.91	15.4	13.66	17.94	48.44	51.56	97.43	1.17	2.57	1.39	0.78	80.68	0.25	0.09	0.1	0.96	0.8	0.01	0.43	2.87
2019	17031	17	Illinois	Cook County	Midwest	0	5198275	5135658	4876082	4243873	4180927	250930	3587576	4051694	154659	991762	2394143	2505771	2760337	2567330	5112701	5111285	3978202	105073	2193338	1972108	2.59	5151562	156000	2.93	10.21	7.61	16.28	48.53	51.47	77.99	11.59	22.01	10.43	10.71	68.12	1.71	2.51	3.15	3.06	4.13	1.74	5.07	21.53
2019	17033	17	Illinois	Crawford County	Midwest	0	18972	18758	17955	15864	15629	799	13776	15209	1226	3336	7284	7557	8075	7645	16618	16618	12946	295	8689	7666	2.16	16659	1226	4.82	17.83	13.97	28.93	52.21	47.79	97.98	1.15	2.02	0.87	0.8	79.38	0.08	0.08	0.67	0.03	0.45	0.23	0.53	2.8
2019	17035	17	Illinois	Cumberland County	Midwest	0	10836	10704	10152	8748	8602	459	7615	8355	662	2269	5051	5265	5563	5396	10685	10685	8230	173	4872	4299	2.49	10711	662	5.76	16.44	10.68	39.27	50.54	49.46	98.9	0.54	1.1	0.56	0.44	76.54	0.08	0.17	0.12	0.19	0.25	0	0.13	0.86
2019	17037	17	Illinois	DeKalb County	Midwest	0	104366	103455	98357	85720	84288	7588	61396	81793	5216	20907	49356	50255	57136	53520	99681	99644	77455	1062	41206	38150	2.62	103654	5251	5.88	10.49	7.98	16.94	49.59	50.41	92.72	3.22	7.28	4.06	2.43	74.55	0.3	0.69	1.09	1.98	1.54	0.65	1.07	7.93
2019	17039	17	Illinois	De Witt County	Midwest	0	15932	15739	15075	13139	12954	780	11381	12464	1099	3189	7576	7834	8324	7926	15646	15621	12206	147	7569	6694	2.34	15649	1099	3.17	12.95	10.4	15.19	49.88	50.12	98.14	0.8	1.86	1.06	0.41	77.4	0.33	0.35	0.2	0.18	0.1	0.09	0.25	2.55
2019	17041	17	Illinois	Douglas County	Midwest	0	19623	19306	18294	15579	15272	1043	13113	14710	1032	4535	8932	9432	9909	9522	19296	19296	14551	146	8446	7613	2.55	19464	1032	3.11	11.57	8.69	10.9	49.54	50.46	95.55	2.55	4.45	1.9	1.71	73.08	0.44	0.56	0.38	0.51	0.25	0.22	0.66	11.78
2019	17043	17	Illinois	DuPage County	Midwest	0	929060	919327	874210	754978	742131	48502	635683	716240	31534	197743	449509	480099	512380	491547	916059	915723	704921	8769	360307	342791	2.67	923090	31838	2.8	8.04	5.53	9.73	49.1	50.9	79.98	12.14	20.02	7.88	11.23	69.96	0.77	1.54	2.43	3.15	5.19	0.77	2.7	18.7
2019	17045	17	Illinois	Edgar County	Midwest	0	17407	17165	16512	14535	14386	838	12655	13878	1226	3143	7643	8075	8667	8218	17109	17109	13590	299	8839	7542	2.26	17119	1234	5.21	16.92	13.25	39.02	49.06	50.94	98.58	1.21	1.42	0.21	0.56	79.55	0.12	0	0.02	0.06	0.23	0	0.14	0.73
2019	17047	17	Illinois	Edwards County	Midwest	0	6455	6384	6088	5251	5198	336	4516	4956	445	1281	2716	2890	3093	2929	6363	6363	4929	114	3201	2773	2.31	6428	449	2.54	16.15	13.54	12.5	49.85	50.15	98.78	1.01	1.22	0.22	0.26	76.65	0.02	0	0.11	0.09	0.26	0	0.84	0.62
2019	17049	17	Illinois	Effingham County	Midwest	0	34137	33787	31876	27376	26897	1567	23379	26038	1898	7446	16434	17031	17770	17279	33601	33596	25639	378	14892	13877	2.43	33733	1926	4.03	13.47	11.9	24.2	49.68	50.32	97.38	1.19	2.62	1.43	0.8	75.28	0.19	0.05	0.47	0.72	0.61	0.06	1.02	2.31
2019	17051	17	Illinois	Fayette County	Midwest	0	21565	21262	20380	17915	17630	950	15303	17111	1338	3885	8450	8587	9285	8760	19855	19855	15494	357	9315	7737	2.57	19948	1377	4.22	17.68	14.52	27.3	53.18	46.82	98.39	1.08	1.61	0.53	0.76	78.95	0.06	0.03	0.26	0.19	0.48	0.25	0.45	3.62
2019	17053	17	Illinois	Ford County	Midwest	0	13270	13162	12550	10872	10635	666	9287	10250	926	2777	5874	6233	6604	6306	12866	12863	9855	172	6360	5771	2.23	12872	929	3.88	15.2	13.59	12.77	49.37	50.63	98.64	1.01	1.36	0.35	0.68	76.91	0.17	0.11	0.08	0	0.62	0.09	0.25	2.7
2019	17055	17	Illinois	Franklin County	Midwest	0	38923	38500	36648	31858	31232	1696	27508	30305	2950	7312	14894	15490	17084	15804	38154	38154	29843	644	18659	16235	2.37	38438	2967	7.68	20.9	16.82	31.85	49.32	50.68	98.88	0.81	1.12	0.31	0.52	77.55	0.03	0.15	0.11	0.02	0.21	0.01	0.09	0.96
2019	17057	17	Illinois	Fulton County	Midwest	0	35092	34895	33427	29436	29028	1593	25443	28122	2306	6236	14373	14827	16039	15016	32479	32471	25600	509	16328	13940	2.33	32562	2312	4.31	14.35	9.85	12	52.21	47.79	98.48	0.62	1.52	0.9	0.33	79.29	0.14	0.19	0.38	0.19	0.19	0.18	0.29	2.84
2019	17059	17	Illinois	Gallatin County	Midwest	0	5064	5034	4809	4204	4142	230	3704	4026	349	852	2022	2074	2229	2124	5036	5036	4026	132	2741	2293	2.2	5064	354	10.69	22.99	15.25	24.38	48.64	51.36	99.51	0.38	0.49	0.12	0.34	79.38	0	0	0	0.12	0.12	0	0.35	0.75
2019	17061	17	Illinois	Greene County	Midwest	0	13132	12985	12466	10908	10831	697	9336	10403	1162	2417	5754	6028	6314	6153	12743	12743	10120	133	6438	4949	2.6	12849	1162	5.97	15.57	11.28	15.15	50.19	49.81	98.99	0.68	1.01	0.33	0.17	78.89	0.13	0.03	0	0.17	0.03	0.03	0.06	0.97
2019	17063	17	Illinois	Grundy County	Midwest	0	50666	49999	47542	40144	39274	2620	33798	37768	2945	11725	23964	24886	26458	25357	50094	50077	37462	737	20923	19676	2.56	50343	2990	3.17	9.05	7.39	10.18	49.96	50.04	95.73	2.6	4.27	1.67	2.21	73.02	0.08	0.76	0.38	0.45	0.32	0.09	0.66	5.66
2019	17065	17	Illinois	Hamilton County	Midwest	0	8176	8101	7729	6693	6595	380	5790	6350	547	1730	3169	3423	3669	3559	8073	8059	6288	20	4107	3400	2.37	8100	547	5.24	21.3	16.11	14.4	49.8	50.2	99.24	0.56	0.76	0.2	0.56	77.64	0	0	0.12	0.07	0	0.05	0.27	1.24
2019	17067	17	Illinois	Hancock County	Midwest	0	17983	17846	17017	14879	14642	794	12954	14152	1272	3445	7624	7989	8617	8133	17781	17740	13972	249	9255	7409	2.39	17784	1277	5.36	14.67	10.66	9.07	49.91	50.09	98.44	1.16	1.56	0.4	0.86	78.52	0.11	0.01	0.14	0.15	0.34	0.09	0.15	1.06
2019	17069	17	Illinois	Hardin County	Midwest	0	3939	3907	3824	3426	3352	177	2991	3263	353	584	1261	1283	1516	1310	3834	3834	3168	61	2181	1363	2.8	3841	353	4.9	24.94	19.3	35.23	49.96	50.04	99.44	0.43	0.56	0.13	0.25	82.71	0	0.13	0	0	0	0	0.13	0.34
2019	17071	17	Illinois	Henderson County	Midwest	0	6809	6763	6481	5785	5703	257	5076	5549	541	1105	3022	3255	3485	3294	6750	6748	5496	134	3868	2977	2.27	6754	541	2.38	16.11	9.73	14.04	49.29	50.71	98.13	1.22	1.87	0.65	0.62	81.07	0	0.03	0.62	0	0	0	0.09	1.74
2019	17073	17	Illinois	Henry County	Midwest	0	49267	48726	46563	40367	39609	2508	34574	38210	3397	9978	22032	22836	24090	22995	48428	48388	37652	528	22165	19856	2.45	48549	3422	3.54	12.76	8.74	22.32	49.8	50.2	97.52	1.33	2.48	1.15	0.87	76.52	0.23	0.57	0.3	0.05	0.42	0	0.75	2.91
2019	17075	17	Illinois	Iroquois County	Midwest	0	27812	27555	26324	22901	22491	1341	19697	21740	1740	5369	12106	12690	13570	12897	27124	27124	21321	326	13493	11741	2.33	27382	1753	4.24	15.86	11.73	22.5	48.81	51.19	96.31	1.79	3.69	1.9	1.27	76.32	0.45	0.54	0.86	0.05	0.08	0.38	1.08	3.6
2019	17077	17	Illinois	Jackson County	Midwest	0	57977	57294	54848	49249	48573	4331	35042	47312	3385	9276	23295	23645	27301	24955	53972	53953	43546	777	28962	23883	2.26	57450	3487	5.37	14.82	12.67	26.71	49.44	50.56	93.59	2.3	6.41	4.11	1.69	78.14	0.06	0.33	1.22	2.5	1.89	0.08	0.71	5.98
2019	17079	17	Illinois	Jasper County	Midwest	0	9594	9478	8997	7742	7621	436	6717	7362	420	1916	3998	4345	4622	4392	9408	9402	7306	135	4349	3711	2.57	9532	420	5.03	20.47	18.77	25.44	49.75	50.25	98.87	0.27	1.13	0.85	0.08	76.22	0.24	0.29	0	0.32	0.28	0	0.5	1.72
2019	17081	17	Illinois	Jefferson County	Midwest	0	37985	37454	35582	30970	30393	1572	26472	29539	2722	7529	15084	15708	17332	16090	35505	35501	27232	610	16998	14985	2.37	35639	2735	6.63	18.77	15.35	25.33	51.34	48.66	97.66	1.51	2.34	0.82	1.15	77.01	0.08	0.14	0.21	0.4	0.46	0.13	0.25	3.16
2019	17083	17	Illinois	Jersey County	Midwest	0	21937	21824	20894	18278	18017	1279	15259	17370	1828	4211	9953	10032	10735	10401	20973	20963	16492	150	10148	8499	2.47	21588	1848	2.74	14.19	12.53	13.58	48.87	51.13	98.79	0.57	1.21	0.63	0.38	78.59	0.15	0.01	0.15	0.32	0.32	0	0.3	1.01
2019	17085	17	Illinois	Jo Daviess County	Midwest	0	21588	21471	20670	18271	18003	916	16131	17456	1663	3719	9804	10611	11109	10689	21380	21374	17306	286	13699	9970	2.15	21432	1687	1.94	14.1	10.17	16.19	50.32	49.68	97.11	1.59	2.89	1.3	0.97	79.72	0.03	0.76	0.37	0.15	0.43	0.14	0.43	1.88
2019	17087	17	Illinois	Johnson County	Midwest	0	12494	12367	11928	10659	10554	552	9208	10216	958	1917	3526	3777	3985	3814	10181	10167	7953	274	5625	4303	2.38	10217	958	3.09	16.39	11.68	21.14	55.55	44.45	97.61	1.21	2.39	1.18	0.69	80.7	0.16	0.59	0.3	0.12	0.37	0	0.16	2.24
2019	17089	17	Illinois	Kane County	Midwest	0	531376	525088	497298	419079	410629	30910	346073	393566	20374	123816	248049	261630	282077	268488	525417	525307	389572	8505	187967	179637	2.93	528072	20699	2.93	8.63	6.57	11.76	49.79	50.21	81.82	8.52	18.18	9.66	7.83	64.97	1.45	3.02	3.55	1.64	2.07	1.78	4.87	19.31
2019	17091	17	Illinois	Kankakee County	Midwest	0	110637	109344	104104	89799	88183	6847	72882	85096	6286	22664	48318	48690	53738	50949	106111	106080	81059	1646	45562	39796	2.64	108580	6393	2.8	13.34	11.54	14.29	49.23	50.77	94.77	2.41	5.23	2.81	2.1	74.41	0.5	0.76	0.76	0.8	0.47	0.56	0.63	6.8
2019	17093	17	Illinois	Kendall County	Midwest	0	126054	124310	117363	95961	93677	7209	79230	89674	4814	33342	60844	64480	68690	65645	125416	125382	89368	1789	42029	40721	3.09	125714	4918	1.93	7.62	6.32	17.43	49.28	50.72	89.69	5.94	10.31	4.36	5.1	67.12	0.94	1.49	1.18	0.76	1.7	0.76	1.92	12.84
2019	17095	17	Illinois	Knox County	Midwest	0	50508	49846	47707	42188	41667	2850	35172	40480	3262	8767	20232	20035	22236	21091	46294	46257	36436	535	23917	20680	2.23	47703	3288	4.94	15.92	13.34	14.54	50.66	49.34	96.09	1.24	3.91	2.66	0.6	78.06	0.19	0.24	0.71	1.52	0.67	0.2	0.55	3.87
2019	17097	17	Illinois	Lake County	Midwest	0	701473	693869	660770	562653	551803	43705	457676	520250	28602	158381	331432	346041	371283	351926	684107	681800	511613	8285	264078	246122	2.78	685292	30351	2.99	9.12	6.93	15.65	49.96	50.04	80.36	10.32	19.64	9.31	9.42	66.95	1.28	2.63	3	2.41	4.48	1.02	3.76	18.64
2019	17099	17	Illinois	LaSalle County	Midwest	0	109737	108654	103628	90469	89118	5435	77275	85973	6984	21438	49046	50669	55208	52003	106226	106175	82837	1381	50151	45095	2.36	106541	7043	3.67	13.62	10.6	20	50.34	49.66	96.03	2.03	3.97	1.93	1.75	76.62	0.46	0.6	0.5	0.37	0.75	0.14	1.14	4.96
2019	17101	17	Illinois	Lawrence County	Midwest	0	16033	15864	15250	13612	13396	529	11856	13139	1036	2468	5824	6100	6558	6166	13618	13618	10781	265	7129	6306	2.16	13675	1050	7.67	21.22	17.45	30.59	54.18	45.82	97.42	1.15	2.58	1.43	0.84	80.6	0.36	0.56	0.31	0.21	0.55	0.12	1.1	2.85
2019	17103	17	Illinois	Lee County	Midwest	0	34389	34058	32672	28794	28404	1481	24978	27574	2045	6075	14742	15182	15998	15438	31027	31024	24411	428	15083	13788	2.25	31305	2056	3.83	15.49	12.21	10.9	53.21	46.79	97.06	1.72	2.94	1.22	1.29	79	0.31	0.33	0.33	0.25	0.42	0.18	0.54	3.37
2019	17105	17	Illinois	Livingston County	Midwest	0	36040	35668	34085	29746	29369	1837	25434	28278	2505	6668	15123	15694	16835	15981	33702	33702	26125	617	15919	14307	2.36	33887	2546	5.27	15.45	12.33	11.9	51.13	48.87	97.59	0.94	2.41	1.47	0.66	77.2	0.14	0.46	0.48	0.4	0.27	0.17	0.18	2.9
2019	17107	17	Illinois	Logan County	Midwest	0	29003	28708	27450	24443	24117	1685	20373	23392	1890	5116	11612	11890	13164	12426	24979	24975	19395	338	12050	10797	2.31	25735	1890	6.42	15.22	11.47	18.88	49.3	50.7	98.07	1.04	1.93	0.88	0.73	79.86	0.23	0.2	0.16	0.29	0.38	0.09	0.2	3.6
2019	17109	17	Illinois	McDonough County	Midwest	0	30479	30248	29118	26068	25802	2911	18224	25246	1858	4798	12715	12443	14643	13558	27017	27007	21939	154	14426	11408	2.38	30084	1894	3.29	14.44	11.18	21.59	48.71	51.29	95.96	1.84	4.04	2.2	1.49	80.93	0.19	0.04	0.27	1.7	1.01	0.1	0.58	3.78
2019	17111	17	Illinois	McHenry County	Midwest	0	307714	304774	290796	248756	243951	17167	208188	234347	14267	67192	151525	161537	171685	164564	305156	305133	233019	3217	118464	112453	2.72	306363	14529	3.2	9.56	7.05	12.65	49.82	50.18	90.23	5.63	9.77	4.14	5.16	72.21	0.75	1.12	1.72	0.55	1.52	0.55	1.77	9.18
2019	17113	17	Illinois	McLean County	Midwest	0	172578	170454	162297	141515	139526	13041	104831	135135	7977	34641	83601	84890	91627	88705	164486	164418	127551	1329	72384	65845	2.5	171425	8202	3.59	9.38	7.27	11.41	48.6	51.4	92.75	3.18	7.25	4.06	2.54	74.68	0.16	0.4	1.02	2.48	2.81	0.11	0.74	5.37
2019	17115	17	Illinois	Macon County	Midwest	0	105528	104377	99025	86016	84466	5214	72701	81954	7012	21049	44372	45275	50321	46487	102004	101950	78790	1734	50392	43912	2.32	103150	7062	5.13	15.06	12.93	15.1	47.94	52.06	97.63	1.48	2.37	0.89	1.11	76.87	0.1	0.2	0.18	0.41	0.58	0.08	0.13	2.79
2019	17117	17	Illinois	Macoupin County	Midwest	0	45463	44958	43171	37548	37018	2280	32287	35762	3306	8736	19200	20023	22006	20551	44479	44461	34937	525	21738	18875	2.36	44981	3387	4.98	14.69	12.04	16.23	49.57	50.43	98.76	0.93	1.24	0.31	0.54	78.41	0.06	0.09	0.05	0.11	0.41	0.04	0.18	1.26
2019	17119	17	Illinois	Madison County	Midwest	0	264776	262006	249469	216594	213253	12586	184938	206359	19970	52112	120360	124460	135465	127273	258887	258615	201438	4082	119392	107659	2.41	262150	20286	5.3	14.5	11.83	17.44	48.74	51.26	97.02	1.9	2.98	1.09	1.35	77.06	0.1	0.23	0.37	0.38	0.71	0.09	0.38	2.73
2019	17121	17	Illinois	Marion County	Midwest	0	37743	37229	35320	30493	29919	1600	26236	29045	2670	7391	15476	15819	17953	16244	36615	36592	28342	761	18274	15946	2.32	37041	2688	7.52	18.8	15.11	24.55	49.32	50.68	98.61	0.76	1.39	0.62	0.54	76.52	0.1	0.1	0.03	0.39	0.32	0.02	0.23	1.09
2019	17123	17	Illinois	Marshall County	Midwest	0	11679	11477	11028	9734	9620	571	8404	9283	983	1959	4977	5201	5651	5338	11280	11279	9020	280	5919	4884	2.33	11415	990	3.38	13.34	10.08	16.89	49.56	50.44	97.98	1.35	2.02	0.67	1.01	78.95	0.07	0.27	0.06	0.27	0.2	0	0.32	2.38
2019	17125	17	Illinois	Mason County	Midwest	0	13621	13535	12920	11329	11143	615	9863	10796	1113	2389	5971	6227	6787	6339	13358	13350	10598	259	7055	5977	2.24	13415	1123	6.71	16.83	12.07	14.93	49.25	50.75	98.93	0.98	1.07	0.1	0.73	79.22	0.04	0.04	0.01	0	0.2	0	0	1.28
2019	17127	17	Illinois	Massac County	Midwest	0	14219	14110	13428	11531	11427	656	10021	11015	1025	2888	5424	5558	5895	5636	13918	13918	10775	181	7099	5822	2.39	13979	1029	1.9	20.69	19.76	20.63	47.22	52.78	98.37	0.98	1.63	0.65	0.38	76.82	0.01	0.64	0	0	0.16	0	0.04	1.97
2019	17129	17	Illinois	Menard County	Midwest	0	12306	12138	11629	10077	9945	576	8735	9576	1030	2465	5877	6180	6543	6223	12112	12076	9447	128	5730	5188	2.35	12141	1038	8.02	14.45	10.41	16.42	49.01	50.99	98.68	1.12	1.32	0.2	0.59	77.91	0.12	0.08	0	0	0.32	0	0.08	1.36
2019	17131	17	Illinois	Mercer County	Midwest	0	15589	15467	14777	12882	12649	751	11135	12218	1223	3081	7135	7437	7878	7531	15360	15353	12009	187	7420	6516	2.36	15373	1223	2.82	12.91	9.51	12.47	49.98	50.02	98.62	1.21	1.38	0.17	0.87	78.25	0.01	0.06	0.1	0.01	0.35	0.01	0.09	0.8
2019	17133	17	Illinois	Monroe County	Midwest	0	34168	33776	32305	27942	27478	1675	24144	26488	2191	7349	16758	17854	18661	18127	33881	33843	26252	202	14181	13586	2.5	33894	2237	1.48	9.57	7.6	13.03	49.13	50.87	97.71	1.71	2.29	0.59	1.36	77.07	0.04	0	0.39	0.16	0.9	0	0.55	2.23
2019	17135	17	Illinois	Montgomery County	Midwest	0	28828	28525	27337	24051	23779	1235	20953	23051	2187	5184	10869	11393	12125	11571	25837	25836	20118	328	13123	11522	2.24	25894	2202	3.01	14.73	11.6	13.48	52.5	47.5	98.58	1.01	1.42	0.41	0.75	79.56	0.11	0.13	0.08	0.09	0.09	0.04	0.2	1.66
2019	17137	17	Illinois	Morgan County	Midwest	0	34247	33943	32455	28815	28579	1979	23794	27740	2343	5997	14716	14887	16488	15573	30938	30919	24594	305	15463	13719	2.25	32076	2363	5.79	16.16	13.6	26.14	50.15	49.85	97.65	1.26	2.35	1.08	0.83	80.1	0.01	0.1	0.12	0.85	0.29	0	0.44	3.17
2019	17139	17	Illinois	Moultrie County	Midwest	0	14641	14489	13683	11630	11447	781	9894	10941	867	3449	6570	6886	7261	7045	14363	14339	10683	103	6487	5959	2.4	14359	905	4.13	12.76	9.93	9.68	49.17	50.83	98.59	0.79	1.41	0.62	0.36	74.28	0	0.38	0.13	0.11	0.04	0.2	0.14	7.05
2019	17141	17	Illinois	Ogle County	Midwest	0	51025	50362	48280	41678	40885	2568	35569	39462	3400	10513	23382	24590	26578	25032	50212	50209	38974	519	22663	21021	2.4	50520	3400	3.13	12.97	9.82	22.52	49.6	50.4	95.25	2.11	4.75	2.63	1.68	74.75	0.35	0.61	1.26	0.42	0.23	0.93	1.4	3.97
2019	17143	17	Illinois	Peoria County	Midwest	0	182770	180634	170083	146257	143789	9222	122900	139177	9703	39258	77532	79160	88419	81821	177693	177585	134867	2657	83703	73253	2.42	180546	9765	3.13	11.85	9.89	13.82	48.49	51.51	94.06	2.97	5.94	2.97	2.39	73.54	0.21	0.34	1.07	1.35	2.12	0.21	0.91	5.75
2019	17145	17	Illinois	Perry County	Midwest	0	21251	21027	20176	17921	17699	891	15409	17197	1374	3477	7856	8042	8657	8126	18509	18494	14585	355	9610	8433	2.21	18617	1396	7.34	19.2	16.34	29.45	54.71	45.29	98.41	1	1.59	0.59	0.66	80.41	0.07	0.18	0.15	0.19	0.29	0	0.14	2.47
2019	17147	17	Illinois	Piatt County	Midwest	0	16401	16213	15418	13366	13180	807	11584	12692	1037	3350	7851	8201	8679	8268	16328	16315	12651	304	7406	6692	2.44	16347	1063	4.11	13.36	9.66	8.25	49.24	50.76	98.32	0.98	1.68	0.7	0.59	76.78	0.01	0.18	0.4	0.11	0.58	0	0.17	2.28
2019	17149	17	Illinois	Pike County	Midwest	0	15672	15479	14704	12711	12506	689	10948	12129	1045	3124	6263	6722	7249	6815	15194	15194	11691	348	7985	6309	2.41	15234	1055	7.45	16.63	12.64	16.12	49.41	50.59	99.11	0.56	0.89	0.33	0.29	77.06	0.08	0.02	0.11	0.12	0.41	0.02	0.14	1.16
2019	17151	17	Illinois	Pope County	Midwest	0	4203	4173	4049	3641	3600	79	3332	3577	476	588	1055	1087	1350	1138	4043	4043	3423	32	2806	1694	2.34	4049	476	4.79	26.06	22.24	40.24	53.82	46.18	98.79	0.69	1.21	0.52	0.69	84.58	0.14	0	0.19	0.19	0.37	0	0	1.48
2019	17153	17	Illinois	Pulaski County	Midwest	0	5510	5443	5230	4518	4462	330	3894	4304	475	926	1693	1778	2013	1830	5451	5451	4299	166	3164	2095	2.62	5505	475	7.38	21.85	19.21	13.95	49.31	50.69	98.69	0.65	1.31	0.65	0.22	77.62	0.2	0	0.02	0.44	0.08	0	0.02	0.48
2019	17155	17	Illinois	Putnam County	Midwest	0	5721	5665	5482	4826	4765	262	4233	4604	409	998	2734	2827	2983	2906	5662	5660	4599	36	3147	2413	2.37	5714	412	6.01	13.48	9.98	17.42	51.77	48.23	97.34	2.06	2.66	0.59	2.03	79.92	0.4	0	0.05	0.14	0.18	0.02	0.86	4.18
2019	17157	17	Illinois	Randolph County	Midwest	0	32295	32001	30695	27215	26785	1444	23455	26009	2246	5621	12623	12954	13858	13190	28467	28415	22329	398	13944	11883	2.39	28544	2248	4.28	16.26	12.78	18.82	55.36	44.64	98.35	0.68	1.65	0.98	0.39	79.82	0.11	0.24	0.36	0.26	0.42	0.13	0.34	2.83
2019	17159	17	Illinois	Richland County	Midwest	0	15766	15648	14715	12718	12487	691	10995	12140	1004	3220	6678	6946	7590	7165	15464	15464	11945	241	7518	6452	2.4	15571	1023	5.43	17.4	14.65	22.57	49.45	50.55	98.1	0.79	1.9	1.1	0.46	76.16	0	0.06	0.82	0.22	0.35	0.03	0.5	2.22
2019	17161	17	Illinois	Rock Island County	Midwest	0	143873	142014	134886	117025	115296	7365	99131	111623	9203	28913	64854	65358	72013	67890	138884	138768	107002	1936	66160	60546	2.3	141174	9382	5.19	13.65	10.42	16.06	49.28	50.72	91.44	3.73	8.56	4.83	3.15	73.48	0.34	0.89	1.78	1.82	1.72	0.5	1.96	8.78
2019	17163	17	Illinois	St. Clair County	Midwest	0	262338	259038	245702	211049	207563	12982	178334	196917	24114	54581	118492	122055	129715	120965	258079	254944	194237	4787	120236	104105	2.48	256193	24608	3.72	13.5	11.62	15.17	48.31	51.69	95.54	2.82	4.46	1.63	1.49	74.93	0.17	0.21	0.49	0.76	0.87	0.14	0.56	3.88
2019	17165	17	Illinois	Saline County	Midwest	0	23994	23730	22496	19736	19422	1078	17113	18798	1617	4718	9309	9625	10718	9902	23435	23435	18361	274	11712	9972	2.36	23540	1625	9.06	22.26	17.14	31.62	49.21	50.79	98.52	1.2	1.48	0.28	0.73	78.07	0	0.01	0.18	0.09	0.47	0.22	0.31	1.73
2019	17167	17	Illinois	Sangamon County	Midwest	0	196861	194801	185476	160530	157837	9683	136572	152527	12516	39402	88916	92427	99950	94128	192666	192519	149407	2820	91737	83711	2.3	194848	12642	5.22	13.63	11.12	18.31	48	52	96.31	2.07	3.69	1.63	1.61	76.09	0.16	0.11	0.36	1	1.14	0.07	0.4	3.71
2019	17169	17	Illinois	Schuyler County	Midwest	0	6953	6841	6663	5903	5821	303	5195	5649	479	1075	2727	2872	3127	2893	6798	6798	5578	124	3453	2775	2.19	6882	494	3.6	19.75	16.84	46.43	52.37	47.63	96.49	0.6	3.51	2.91	0.24	78.34	0.1	0	0.01	2.79	0.06	1.35	1.11	0.36
2019	17171	17	Illinois	Scott County	Midwest	0	5005	4947	4762	4117	4053	251	3552	3909	364	1011	2157	2275	2455	2311	4933	4933	3857	50	2450	1939	2.55	4953	364	4.01	13.43	10.97	18.98	48.69	51.31	98.7	0.86	1.3	0.44	0.48	77.66	0	0.08	0	0.36	0.23	0	0.31	0.99
2019	17173	17	Illinois	Shelby County	Midwest	0	21737	21527	20573	17991	17679	998	15577	17103	1497	4012	9840	10291	10908	10426	21520	21520	16920	505	10616	9189	2.34	21554	1502	3.32	12.75	8.25	20.99	49.32	50.68	99.27	0.43	0.73	0.3	0.17	78.38	0.22	0	0.08	0	0.26	0	0.18	0.61
2019	17175	17	Illinois	Stark County	Midwest	0	5447	5387	5155	4516	4425	262	3879	4269	388	1066	2297	2454	2554	2479	5343	5339	4171	92	2653	2315	2.31	5345	388	2.21	12.2	8.85	22.28	49.4	50.6	98.49	0.92	1.51	0.59	0.57	77.86	0.07	0.04	0.2	0.28	0.43	0.04	0.08	1.65
2019	17177	17	Illinois	Stephenson County	Midwest	0	45093	44697	42554	37068	36461	1904	32015	35301	3098	8444	19523	20618	22500	20922	44246	44192	34633	713	21965	19739	2.24	44337	3191	4.81	14.82	11.32	26.48	48.36	51.64	97.28	1.72	2.72	1	1.49	77.5	0.07	0.15	0.43	0.36	0.52	0.05	0.35	2.68
2019	17179	17	Illinois	Tazewell County	Midwest	0	133195	131903	125377	107985	106048	5910	93288	102689	8641	27150	60012	61884	65713	62800	130038	129914	100355	1896	58847	54291	2.41	130814	8727	3.68	12.15	9	14.98	49.21	50.79	97.82	1.19	2.18	0.99	0.77	76.3	0.23	0.15	0.22	0.39	0.81	0.06	0.25	2.14
2019	17181	17	Illinois	Union County	Midwest	0	16968	16713	16033	13985	13805	769	12232	13379	1200	3195	6580	6828	7442	6962	16713	16713	13220	240	7994	6654	2.48	16809	1207	5.57	17.94	15.32	18.25	50.14	49.86	96.76	1.76	3.24	1.48	1.27	77.54	0.02	0.5	0.7	0.26	0.46	0.01	0.42	3.44
2019	17183	17	Illinois	Vermilion County	Midwest	0	77563	76543	72504	62249	61185	3834	52825	59105	5176	16119	29689	30995	33475	31285	74449	74429	56545	1405	36109	31151	2.4	74983	5178	4.23	14.8	12.55	23.56	49.72	50.28	97.25	1.45	2.75	1.3	0.98	75.05	0.18	0.27	0.48	0.37	0.64	0.06	0.61	2.44
2019	17185	17	Illinois	Wabash County	Midwest	0	11546	11440	10827	9373	9263	482	8174	8980	934	2245	5090	5329	5605	5412	11429	11429	8900	252	5570	4839	2.37	11466	934	3.39	17.8	13.97	37.15	49.07	50.93	97.68	0.91	2.32	1.41	0.51	76.36	0.03	0.63	0.23	0.52	0.34	0.02	0.62	2.24
2019	17187	17	Illinois	Warren County	Midwest	0	17146	17005	16143	14087	13854	1303	11207	13385	936	3303	7430	7469	8614	7948	16019	16014	12266	374	7687	6862	2.33	16952	966	4.05	13.33	10.3	15.87	47.64	52.36	93.21	2.91	6.79	3.88	2.01	74.36	1.19	0.33	1.06	1.31	2.13	0.18	1.64	5.37
2019	17189	17	Illinois	Washington County	Midwest	0	14058	13915	13272	11568	11371	598	10102	11020	993	2725	6644	6883	7461	7110	13829	13829	10865	206	6651	6020	2.29	13857	997	2.71	12.24	9.44	9.91	50.28	49.72	98.66	1.02	1.34	0.32	0.56	78.13	0	0	0.14	0.18	0.32	0.08	0.32	1.31
2019	17191	17	Illinois	Wayne County	Midwest	0	16402	16196	15376	13309	13058	696	11525	12665	966	3369	6856	7266	7590	7370	16304	16290	12632	221	7986	7051	2.32	16355	1030	4.89	17.47	13.63	7.9	49.45	50.55	98.97	0.5	1.03	0.53	0.23	76.91	0	0.2	0.04	0.29	0.12	0.2	0.58	2.24
2019	17193	17	Illinois	White County	Midwest	0	13868	13791	13088	11404	11178	541	9933	10874	969	2813	5671	5851	6358	5939	13495	13495	10558	81	7164	6041	2.23	13527	999	7.38	19.58	13.74	32.25	48.93	51.07	98.05	0.97	1.95	0.97	0.79	77.44	0.06	0	0.55	0.37	0.43	0.32	0.32	1.02
2019	17195	17	Illinois	Whiteside County	Midwest	0	56016	55507	52829	45780	45125	2891	39288	43519	3917	11303	25216	25849	27499	26264	54873	54852	42606	754	25823	23084	2.38	55135	3963	4.83	14.99	12.53	16.25	49.46	50.54	96.18	1.95	3.82	1.87	1.31	75.99	0.38	0.31	0.65	0.52	0.5	0.2	0.9	5.11
2019	17197	17	Illinois	Will County	Midwest	0	689315	681584	648683	548596	536772	40417	451665	514710	29667	157576	328440	344213	368389	351095	679212	678949	506435	10370	243907	229498	2.96	682082	29993	2.71	8.9	6.78	12.8	49.62	50.38	87.08	7.45	12.92	5.48	6.84	69.58	0.8	1.54	1.95	1.19	2.61	0.86	2.44	12.64
2019	17199	17	Illinois	Williamson County	Midwest	0	67102	66429	63166	54783	53970	2858	47585	52324	5196	12943	27532	28545	30606	28866	64671	64575	50388	958	31286	27029	2.41	65070	5298	4.43	18.09	15.08	23.7	49.89	50.11	97.68	1.44	2.32	0.89	0.9	77.32	0.11	0.06	0.27	0.44	0.81	0.12	0.41	2.6
2019	17201	17	Illinois	Winnebago County	Midwest	0	284819	281321	266882	229558	225460	14241	193982	217692	16431	58890	125732	130094	144494	132720	280102	280065	214484	5042	125707	114779	2.44	281711	16663	4.46	13.92	12.06	16.8	48.82	51.18	90.95	4.78	9.05	4.28	4.12	72.56	0.51	1.3	1.33	1.15	1.64	0.46	1.67	10.07
2019	17203	17	Illinois	Woodford County	Midwest	0	38700	38255	36356	30985	30447	2153	26058	29284	2413	8969	17513	18175	19374	18653	37669	37653	28341	247	15542	14499	2.6	38133	2438	3.64	9.81	7.72	9.2	50.01	49.99	98.21	1.55	1.79	0.23	1.04	75.48	0.04	0.04	0.07	0.08	0.38	0	0.15	1.52
2019	18001	18	Indiana	Adams County	Midwest	0	35376	34746	32007	25953	25288	1895	21240	24287	1416	9948	14482	15146	16070	15495	34673	34673	23843	757	13290	12481	2.79	34932	1430	4.16	11.52	9.59	26.77	49.89	50.11	98.81	0.85	1.19	0.34	0.53	68.31	0.15	0	0.07	0.12	0.3	0.11	1.08	9.34
2019	18003	18	Indiana	Allen County	Midwest	0	372575	367474	346342	292590	287100	20096	242295	276127	19788	87116	171726	178403	191825	182422	366401	366260	271639	5676	158116	145065	2.53	369020	20041	4.55	12.5	10.8	21.25	48.87	51.13	92.82	3.61	7.18	3.57	3.15	70.91	0.23	0.67	1.45	1.22	3.13	0.55	1.54	7.03
2019	18005	18	Indiana	Bartholomew County	Midwest	0	82481	81581	77014	65985	65087	4013	55986	62686	3747	17525	37956	39396	41919	40151	81340	81316	61928	1182	34347	31452	2.59	81610	3808	3.22	12.97	11.58	14.95	49.91	50.09	89.31	2.17	10.69	8.52	1.81	68.54	0.13	0.6	2.47	5.32	3.15	0.55	1.02	8.57
2019	18007	18	Indiana	Benton County	Midwest	0	8677	8556	8113	6909	6797	449	5845	6516	422	1916	3799	4009	4316	4177	8574	8574	6437	186	3930	3432	2.49	8598	426	10.6	18.52	16.58	12.43	49.93	50.07	98.31	0.86	1.69	0.83	0.54	74.31	0.08	0.37	0.22	0.16	0.18	0.2	0.33	2.67
2019	18009	18	Indiana	Blackford County	Midwest	0	12013	11849	11376	9876	9717	539	8503	9422	943	2241	5034	5118	5516	5194	11808	11808	9266	175	6019	5235	2.26	11857	943	7.06	20.59	19.31	26.6	49.65	50.35	97.71	1.37	2.29	0.92	0.86	77.86	0.06	0.22	0.18	0.47	0.41	0	0.1	1.98
2019	18011	18	Indiana	Boone County	Midwest	0	65544	64808	61366	51145	50141	3369	43307	48085	3186	16208	31209	33494	34872	34202	64662	64572	47500	682	27050	25485	2.55	64836	3233	3.92	9.62	7.06	11.71	49.46	50.54	94.84	2.56	5.16	2.6	1.92	71.24	0.11	0.11	1.07	1.32	1.98	0.1	0.82	3.47
2019	18013	18	Indiana	Brown County	Midwest	0	15064	14979	14481	12929	12828	661	11431	12384	1435	2135	6409	6796	7375	7042	14858	14858	12257	458	8686	6189	2.41	14931	1435	4.97	15.07	11.91	23.78	48.82	51.18	97.27	2.12	2.73	0.61	1.45	81.6	0.06	0.25	0.18	0.13	0.84	0.16	0.42	1.19
2019	18015	18	Indiana	Carroll County	Midwest	0	20074	19908	19012	16483	16210	1143	14011	15592	1499	3815	9067	9254	9667	9367	19859	19859	15480	392	9625	8002	2.49	19962	1537	6.11	15.19	11.11	19.74	50.24	49.76	97.12	1.64	2.88	1.25	1.35	76.53	0.22	0.36	0.52	0.14	0.19	0.03	0.52	2.81
2019	18017	18	Indiana	Cass County	Midwest	0	37880	37461	35543	30709	30214	2055	25806	29067	2515	7612	17028	17355	18595	17738	36777	36777	28383	558	16369	14688	2.49	37027	2529	3.84	15.61	11.87	33.08	50.21	49.79	89.88	3.17	10.12	6.95	2.19	70.71	0.75	1.55	2.16	2.49	1.27	0.55	3.6	7.44
2019	18019	18	Indiana	Clark County	Midwest	0	116507	115133	109165	94474	93012	5520	80741	90026	7799	23067	54752	57219	61202	58218	114572	114525	88620	2293	50564	44200	2.6	115007	7921	3.16	13.38	10.9	15.04	48.8	51.2	95.88	2.12	4.12	2	1.58	75.38	0.15	0.48	0.88	0.5	0.52	0.16	0.51	3.45
2019	18021	18	Indiana	Clay County	Midwest	0	26234	25935	24599	21289	20802	1124	18227	20166	1765	5100	11516	11780	12527	12009	25465	25424	19711	543	11772	10543	2.44	25738	1768	6.7	18.42	15.21	27.29	49.27	50.73	98.68	1.07	1.32	0.26	0.6	76.77	0	0.07	0.13	0.06	0.21	0.02	0.43	0.96
2019	18023	18	Indiana	Clinton County	Midwest	0	32273	31760	30044	25248	24681	1700	21158	23813	1721	7176	13868	14631	15794	15183	31415	31415	23258	696	13342	12033	2.63	31718	1721	5.69	13.61	11.76	28.42	49.78	50.22	92.76	1.84	7.24	5.39	1.47	68.64	0.51	1.47	2.91	0.51	0.19	0.71	3.18	6.48
2019	18025	18	Indiana	Crawford County	Midwest	0	10569	10466	9980	8589	8398	471	7389	8141	831	1782	4019	4174	4410	4247	10363	10356	8080	364	5560	3835	2.73	10501	831	5.08	20.3	18.12	45.08	50.68	49.32	99.6	0.4	0.4	0	0.22	77.09	0	0	0	0	0.11	0.12	0.09	0.89
2019	18027	18	Indiana	Daviess County	Midwest	0	33120	32625	30520	25005	24479	1947	20565	23410	1850	9181	13911	14251	15094	14545	32556	32545	22943	348	12554	11227	2.9	32642	1860	3.83	14.44	11.42	29.32	50.38	49.62	96.66	0.92	3.34	2.42	0.81	68.3	0.37	0.34	1.43	0.29	0.2	0.31	1.36	15.05
2019	18029	18	Indiana	Dearborn County	Midwest	0	49479	49113	46929	40363	39585	2597	34269	38189	3318	9945	23583	24428	25713	24757	48744	48720	37680	888	20498	18870	2.59	48946	3331	2.99	11.84	9.66	16.05	49.84	50.16	98.51	0.95	1.49	0.54	0.69	76.82	0.17	0.14	0.02	0.21	0.34	0	0.15	1.32
2019	18031	18	Indiana	Decatur County	Midwest	0	26562	26420	24834	21347	20941	1447	17861	20120	1250	5521	12839	13097	13773	13247	26023	26023	19783	539	11386	10353	2.53	26219	1269	5.17	13.81	10.69	26.37	49.63	50.37	97.66	1.21	2.34	1.13	0.85	74.72	0	0.14	0.11	0.89	0.82	0.05	0.19	2.82
2019	18033	18	Indiana	DeKalb County	Midwest	0	42927	42527	40234	34235	33693	2173	28949	32455	2135	9557	20629	21173	22333	21541	42485	42485	32136	749	18045	16801	2.53	42603	2247	4.58	13.54	11.41	21.09	49.88	50.12	98.09	1.32	1.91	0.59	0.85	75.01	0.18	0.11	0.24	0.06	0.16	0.08	0.28	2.17
2019	18035	18	Indiana	Delaware County	Midwest	0	115020	113855	109249	97651	96541	9579	71040	93650	6325	18719	49967	49710	56487	52763	107758	107725	86955	1524	52716	46026	2.34	113571	6501	6.55	17.3	14.95	25.37	48.3	51.7	97.44	1.3	2.56	1.26	0.86	80.27	0.02	0.2	0.33	0.72	1.18	0.09	0.25	2.63
2019	18037	18	Indiana	Dubois County	Midwest	0	42543	41835	39713	33792	33124	2020	28618	31985	1894	10042	21465	22281	22982	22529	41649	41603	31184	289	17865	16893	2.46	41696	1894	2.8	11.42	8.87	23.16	49.78	50.22	95.3	1.7	4.7	3	1.41	73.01	0.05	0.8	1.16	0.98	0	0.13	0.87	3.25
2019	18039	18	Indiana	Elkhart County	Midwest	0	204558	201388	189083	157333	154257	11561	129685	147813	8643	51387	91246	94437	101602	97025	200909	200888	144958	3329	79096	71718	2.8	201957	8726	4.79	12.81	11.2	20.91	49.48	50.52	91.53	3.34	8.47	5.13	2.7	67.41	0.56	1.59	1.93	1.04	0.67	0.58	2.73	11.52
2019	18041	18	Indiana	Fayette County	Midwest	0	23194	22828	21987	19065	18755	1211	16222	18065	1604	4175	9620	9912	10605	10070	22811	22811	17744	678	10825	9584	2.38	22854	1613	6.59	17.86	15.43	32.75	49.16	50.84	98.89	0.82	1.11	0.29	0.4	77.6	0	0	0.21	0.08	0.04	0	0.39	0.96
2019	18043	18	Indiana	Floyd County	Midwest	0	77320	76441	72794	62878	61705	3954	53163	59652	4622	15843	36429	37961	40363	38812	75690	75644	58347	1048	32809	29189	2.6	76195	4639	3.83	13.19	11.14	19.26	48.27	51.73	96.9	1.99	3.1	1.11	1.39	76.24	0.09	0.17	0.3	0.55	0.9	0.05	0.37	2.42
2019	18045	18	Indiana	Fountain County	Midwest	0	16430	16272	15495	13482	13233	786	11517	12795	1078	3061	7205	7454	7946	7601	16203	16203	12644	323	7899	6974	2.33	16279	1083	8.01	18.69	14.97	35.27	50.24	49.76	98.53	0.67	1.47	0.8	0.61	77.07	0.02	0.1	0.34	0.34	0.37	0.25	0.3	2.06
2019	18047	18	Indiana	Franklin County	Midwest	0	22774	22495	21464	18325	18054	1246	15546	17308	1442	5131	10455	11021	11596	11301	22687	22660	17226	218	9771	8687	2.6	22665	1442	4.32	12.93	10.53	10.56	49.31	50.69	98.27	1.13	1.73	0.6	0.64	75.52	0	0	0.08	0.52	0.81	0	0.76	1.24
2019	18049	18	Indiana	Fulton County	Midwest	0	20096	19889	18921	16166	15837	943	13842	15362	1491	4235	8760	8977	9744	9330	19688	19688	15164	218	9703	7799	2.55	19898	1547	4.73	15.94	11.1	30.3	49.28	50.72	96.43	1.74	3.57	1.83	1.21	74.61	0.43	0.49	0.76	0.15	0.04	0.05	0.68	4.11
2019	18051	18	Indiana	Gibson County	Midwest	0	33656	33145	31577	27112	26767	1870	22808	25684	2216	7282	15999	16263	17093	16591	32769	32766	24923	504	15205	13340	2.46	33057	2240	6.34	14.38	11.6	22.07	50.28	49.72	97.9	0.88	2.1	1.22	0.55	75.55	0.09	0.05	0.31	0.76	0.3	0.07	0.1	1.98
2019	18053	18	Indiana	Grant County	Midwest	0	66452	65858	62755	55037	54276	4330	44057	52634	4457	11456	27061	25973	31332	29082	60861	60850	47403	1583	30487	26372	2.31	65606	4489	8.88	19.31	17.44	34.54	47.7	52.3	97.73	1.42	2.27	0.85	0.75	78.41	0.09	0.03	0.15	0.59	0.41	0.06	0.13	1.96
2019	18055	18	Indiana	Greene County	Midwest	0	32159	31844	30447	26451	26072	1619	22764	25069	2075	6118	13970	14098	15052	14333	31730	31708	24796	684	15264	12781	2.49	31864	2090	6.3	18.24	14.56	20.52	49.66	50.34	98.92	0.65	1.08	0.43	0.33	77.68	0.07	0.03	0.03	0.31	0.12	0	0.49	0.92
2019	18057	18	Indiana	Hamilton County	Midwest	0	323117	319658	301583	250199	244307	17059	209983	234410	13822	85127	155528	170888	177633	172742	321126	320969	233052	2011	126526	119789	2.68	321620	14009	3.18	7.91	5.73	14.02	48.81	51.19	91.25	5.22	8.75	3.53	4.54	69.57	0.17	0.52	1.02	1.83	3.72	0.15	0.81	6.69
2019	18059	18	Indiana	Hancock County	Midwest	0	75164	74401	70795	60828	59772	4098	51482	57398	5370	16290	37099	38582	40090	39099	74293	74209	56789	876	30158	28740	2.59	74466	5552	4.44	12.46	10.2	18.01	49.28	50.72	97.49	1.51	2.51	1	1.02	75.55	0.1	0.43	0.23	0.24	0.48	0.03	0.53	2.23
2019	18061	18	Indiana	Harrison County	Midwest	0	39940	39449	37659	32523	31860	1838	27997	30864	2850	7616	16758	17247	18505	17546	39343	39313	30575	896	17078	14403	2.75	39616	2871	3.99	16.98	15.1	17.83	49.73	50.27	98.48	0.8	1.52	0.72	0.58	76.75	0.11	0.09	0.3	0.22	0.32	0.14	0.07	2.03
2019	18063	18	Indiana	Hendricks County	Midwest	0	163799	162132	154101	129913	127685	9174	108921	122319	9391	37934	80453	85424	89848	86609	160276	160208	119879	1734	61755	59015	2.73	161237	9501	3.82	10.3	6.78	14.99	49.92	50.08	94.61	3.45	5.39	1.94	3.01	72.94	0.06	0.39	0.61	0.88	1.02	0.14	0.73	4.25
2019	18065	18	Indiana	Henry County	Midwest	0	48255	47780	45857	40227	39551	2160	34362	38369	3389	8807	18844	19557	21014	19851	44740	44731	35053	652	21201	18304	2.45	44895	3450	5.21	17.75	15.5	18.43	52.61	47.39	98.8	0.89	1.2	0.31	0.56	79.22	0.06	0.08	0.12	0.05	0.3	0.04	0.1	1.53
2019	18067	18	Indiana	Howard County	Midwest	0	82331	81521	77358	66930	66053	4083	56983	63615	5834	16432	34942	36336	39084	37078	80868	80802	62734	1391	39396	34701	2.34	81330	5874	5.38	17.45	14.95	21.31	48.42	51.58	97.76	1.4	2.24	0.84	0.96	76.58	0.16	0.02	0.3	0.36	0.63	0	0.36	2.48
2019	18069	18	Indiana	Huntington County	Midwest	0	36359	35897	34321	29885	29405	1954	25019	28517	2366	6988	17614	17765	19118	18586	34942	34931	27320	491	16049	14742	2.37	35928	2422	3.95	13.34	10.26	24.44	49.28	50.72	98.18	0.81	1.82	1.01	0.53	77.55	0.03	0.15	0.17	0.66	0.31	0.1	0.29	2.76
2019	18071	18	Indiana	Jackson County	Midwest	0	44025	43462	41130	35111	34443	2109	29972	33244	2050	9210	20099	20429	21633	20694	42849	42849	32568	865	19141	16753	2.58	43340	2064	4.47	15.16	13.27	24.72	49.61	50.39	94.84	1.98	5.16	3.19	1.53	72.71	0.11	0.37	1.44	1.27	1.69	0.36	1.41	3.96
2019	18073	18	Indiana	Jasper County	Midwest	0	33447	33006	31517	27117	26745	2123	22532	25565	2176	7060	14522	14886	16194	15558	32404	32400	24754	374	13554	12533	2.6	33106	2176	5.68	15.46	12.51	19.61	50.02	49.98	96.69	1.49	3.31	1.82	0.98	74.76	0.27	0.08	0.88	0.59	0.35	0.08	1.05	3.18
2019	18075	18	Indiana	Jay County	Midwest	0	20840	20620	19381	16497	16135	1066	13745	15561	1074	4476	8910	9363	9992	9616	20475	20475	15376	507	9253	8174	2.52	20638	1100	6.8	16.88	15	27.21	50.15	49.85	97.61	1.83	2.39	0.56	0.88	74.18	0.05	0.11	0.05	0.34	0.62	0.04	0.54	3.18
2019	18077	18	Indiana	Jefferson County	Midwest	0	32201	31696	30176	26766	26472	1893	22311	25567	2126	5745	13574	13874	14989	14357	29674	29674	23184	610	14477	12632	2.35	30578	2152	4.99	16.39	13.38	19.79	47.61	52.39	98.21	1.17	1.79	0.62	0.65	78.79	0.03	0.01	0.05	0.53	0.51	0.07	0.4	1.2
2019	18079	18	Indiana	Jennings County	Midwest	0	27710	27436	25976	22469	22048	1357	18962	21255	1969	5328	13410	13649	14291	13854	27350	27313	21015	714	12316	10792	2.53	27428	1969	5.01	16.61	13.01	34.67	50.39	49.61	98.17	1.09	1.83	0.74	0.54	76.1	0	0.21	0.17	0.36	0.17	0	0.38	1.14
2019	18081	18	Indiana	Johnson County	Midwest	0	153716	152114	143828	122114	120016	8075	102467	114909	8968	34092	74639	77986	81507	78779	150832	150304	112768	2449	60915	56628	2.67	151655	9240	3.93	10.47	8.42	16.62	49.11	50.89	94.96	2.69	5.04	2.35	2.21	72.94	0.16	0.41	0.72	1.06	1.41	0.11	0.55	4.97
2019	18083	18	Indiana	Knox County	Midwest	0	37065	36595	34881	30551	30139	2662	24510	29120	2269	6633	17440	17429	18998	18220	34676	34676	27203	603	17114	15038	2.32	36228	2351	7.24	19.39	16.36	20.8	50.77	49.23	98.31	0.97	1.69	0.72	0.57	77.84	0	0.01	0.22	0.5	0.7	0.04	0.32	1.51
2019	18085	18	Indiana	Kosciusko County	Midwest	0	79035	77966	73912	63237	61891	3918	52826	59951	4499	16649	37280	38459	41215	39704	77232	77232	58540	1563	38526	30997	2.5	78271	4546	6.82	13.48	11.17	16.14	49.94	50.06	94.64	2.16	5.36	3.19	1.68	72.88	0.43	0.56	1.09	1.11	0.84	0.19	1.94	6.55
2019	18087	18	Indiana	LaGrange County	Midwest	0	39193	38690	35563	28518	27784	2473	22631	26339	1404	11938	15800	16577	17184	16834	38825	38815	26062	620	14790	12325	3.16	39040	1410	1.51	10.51	9.64	27.65	50.55	49.45	98.05	0.67	1.95	1.29	0.39	66.19	0.02	0.41	0.51	0.35	0.04	0.84	2.43	28.28
2019	18089	18	Indiana	Lake County	Midwest	0	485707	479991	456356	391621	385095	26380	327862	370650	26064	100989	208858	214311	236309	219897	479398	479278	366486	9290	212899	186731	2.57	482151	26202	3.73	13.62	11.22	19.44	48.37	51.63	92.62	4.48	7.38	2.9	3.87	73.64	0.51	0.71	0.87	0.81	0.84	0.38	1.63	10.12
2019	18091	18	Indiana	LaPorte County	Midwest	0	110154	109040	103638	90535	89052	5078	77222	86364	7414	20400	45045	46684	50758	47646	101967	101957	78626	2243	49177	43039	2.37	102327	7544	3.72	13.86	11.73	12.84	51.51	48.49	96.17	2.47	3.83	1.36	1.96	77.15	0.17	0.31	0.46	0.42	0.38	0.12	0.44	3.85
2019	18093	18	Indiana	Lawrence County	Midwest	0	45548	44928	43079	37374	36790	2220	32163	35540	3588	8379	20041	20687	21872	20914	44695	44676	34943	1078	21157	18781	2.39	44932	3654	7.04	18.61	15.24	23.51	49.37	50.63	98.16	1.12	1.84	0.72	0.73	77.35	0.2	0.17	0.09	0.26	0.35	0.08	0.15	0.9
2019	18095	18	Indiana	Madison County	Midwest	0	129455	128078	122087	106269	104668	6650	90080	101136	9064	23658	54446	56120	60977	57537	123020	122930	95698	2887	59082	51003	2.42	124753	9138	6.36	18.47	16.98	21.89	49.95	50.05	97.76	0.97	2.24	1.27	0.53	76.98	0.13	0.27	0.55	0.32	0.34	0.18	0.52	2.51
2019	18097	18	Indiana	Marion County	Midwest	0	951869	939402	882233	752995	740136	46443	626402	716158	47308	205161	442293	456195	496130	464897	932652	932286	702691	17780	423346	372358	2.51	941905	47766	5.1	13.33	11.57	20.8	48.19	51.81	89.69	3.74	10.31	6.57	2.97	69.51	0.31	0.95	2.43	2.88	2.25	0.78	2.78	7.3
2019	18099	18	Indiana	Marshall County	Midwest	0	46461	45963	43514	36886	36024	2546	30735	34670	2483	10375	20031	20667	22178	21088	45608	45596	34177	774	20255	17304	2.64	45914	2489	4.89	13.54	10.98	16.82	49.91	50.09	94.57	2	5.43	3.44	1.47	71.34	0.13	1.33	1.39	0.58	0.41	0.64	1.93	6.48
2019	18101	18	Indiana	Martin County	Midwest	0	10212	10128	9593	8356	8212	574	7120	7777	988	2041	4390	4583	4828	4705	9884	9884	7688	83	4814	4187	2.37	9926	988	5.09	18.73	14.66	38.88	50.51	49.49	99.55	0.39	0.45	0.06	0.14	77.65	0	0	0	0.06	0.18	0	0	1.53
2019	18103	18	Indiana	Miami County	Midwest	0	35815	35455	33938	29530	29110	1735	24955	28073	3023	6918	14716	15007	16088	15293	33444	33379	25891	350	15405	13611	2.47	33568	3117	5.21	16.51	12.53	27.29	53.13	46.87	98.25	0.96	1.75	0.8	0.53	77.86	0.14	0.15	0.39	0.13	0.21	0.12	0.39	2.46
2019	18105	18	Indiana	Monroe County	Midwest	0	146461	145316	140043	127432	125900	14409	84496	123242	6048	20735	68507	67915	77722	73499	130635	130536	108321	1034	61600	55624	2.36	145376	6163	5.31	11.12	9.48	18.17	49.74	50.26	91.15	3	8.85	5.85	2.33	78.77	0.14	0.24	0.92	4.56	4.92	0.15	0.77	6.37
2019	18107	18	Indiana	Montgomery County	Midwest	0	38287	37867	36025	31116	30565	2027	26020	29574	2250	7481	17689	17897	19694	18944	36709	36681	28355	734	16643	15382	2.41	37717	2290	6.53	15.34	13.91	19.6	50.64	49.36	96.61	0.96	3.39	2.43	0.63	75.2	0.19	0.62	0.76	0.86	0.36	0.14	1.24	2.28
2019	18109	18	Indiana	Morgan County	Midwest	0	69922	69307	65886	56969	55958	3588	48244	53805	5370	13850	31620	32721	35212	33408	68534	68408	52921	1261	28394	26034	2.65	68934	5461	3.91	14.82	12.77	24.14	49.52	50.48	98.37	0.96	1.63	0.67	0.77	76.61	0.09	0.09	0.02	0.46	0.43	0.01	0.19	1.16
2019	18111	18	Indiana	Newton County	Midwest	0	13992	13796	13250	11523	11369	719	9907	10992	987	2687	5812	5945	6663	6139	13738	13733	10772	219	6085	5573	2.47	13767	1013	5.48	16.34	14.2	25.42	49.95	50.05	97	0.99	3	2.01	0.7	76.72	0.17	0.11	1	0.72	0	0.27	1.21	1.55
2019	18113	18	Indiana	Noble County	Midwest	0	47506	46866	44376	37608	36993	2617	31520	35465	2857	10491	21877	22557	23900	22957	46413	46360	34731	1016	20555	18276	2.56	46734	2913	4.42	13.41	12.11	14.61	50.25	49.75	94.5	2.42	5.5	3.08	1.77	71.74	0.65	0.88	1	0.56	0.41	0.18	2.17	8.22
2019	18115	18	Indiana	Ohio County	Midwest	0	5874	5843	5573	4945	4833	209	4379	4745	431	1003	2832	2885	2982	2932	5763	5763	4692	54	2841	2555	2.28	5821	431	0.97	14.09	11.18	15.59	49.74	50.26	98.3	1.41	1.7	0.29	0.68	80.49	0.05	0	0	0.24	0.13	0	0	1.53
2019	18117	18	Indiana	Orange County	Midwest	0	19545	19303	18374	15887	15605	984	13561	15039	1264	3695	8258	8612	9038	8706	19186	19186	14767	619	9218	7898	2.44	19273	1264	8.81	22.77	20.78	29.52	50.17	49.83	97.9	1.36	2.1	0.74	1.08	76.33	0.22	0	0.22	0.3	0.13	0.1	0.05	1.27
2019	18119	18	Indiana	Owen County	Midwest	0	20835	20667	19711	17265	16961	967	14959	16419	1414	3551	9145	9495	10238	9683	20489	20489	16271	643	10183	8776	2.35	20684	1417	4.87	18.22	15.53	29.18	51.05	48.95	98.51	0.95	1.49	0.54	0.6	78.29	0.06	0.25	0	0.24	0.42	0	0.34	1.26
2019	18121	18	Indiana	Parke County	Midwest	0	16946	16730	15896	13921	13633	633	12036	13296	1291	2955	6115	6457	7046	6623	15461	15449	11912	442	8216	6057	2.56	15550	1307	5.55	19.23	16.69	25.47	48.21	51.79	98.22	1	1.78	0.78	0.54	77.75	0.04	0	0.71	0.03	0	0.24	0.65	3.69
2019	18123	18	Indiana	Perry County	Midwest	0	19102	18838	18019	15686	15475	796	13615	15019	1351	3350	8006	8251	8635	8372	17325	17325	13404	440	8704	7615	2.29	17487	1408	4.65	15.18	12.97	21.48	53.35	46.65	98.57	0.92	1.43	0.52	0.5	78.2	0.06	0	0.17	0.29	0.27	0	0.06	0.38
2019	18125	18	Indiana	Pike County	Midwest	0	12378	12255	11682	10078	9858	551	8713	9547	691	2423	5450	5522	5867	5650	12086	12086	9337	303	5787	5129	2.37	12168	691	10.39	17.83	14.74	19.94	49.89	50.11	98.41	1.28	1.59	0.32	1.15	76.81	0.25	0	0.06	0	0.24	0	0.08	0.68
2019	18127	18	Indiana	Porter County	Midwest	0	168636	167188	159464	138325	135759	9057	115646	131087	9573	34308	74598	77318	83645	79993	164372	164328	127455	2023	68720	64517	2.55	166977	9727	2.52	10.94	8.81	10.52	49.5	50.5	95.82	2.75	4.18	1.43	2.17	76.4	0.16	0.3	0.38	0.58	0.96	0.06	0.5	4.42
2019	18129	18	Indiana	Posey County	Midwest	0	25560	25373	24168	20961	20680	1373	17933	19840	1860	5123	11800	12211	12934	12401	25248	25248	19598	420	11508	10155	2.49	25318	1869	4.3	13.09	9.9	14.12	49.86	50.14	98.75	0.94	1.25	0.31	0.4	77.32	0.11	0.05	0.14	0	0.14	0	0	0.5
2019	18131	18	Indiana	Pulaski County	Midwest	0	12559	12448	11910	10217	10051	594	8719	9688	871	2559	5181	5332	5822	5450	12422	12422	9582	223	6110	5151	2.41	12453	871	3.55	16.97	15.54	36.19	50.4	49.6	98.27	1.19	1.73	0.53	0.97	76.75	0.02	0.04	0.06	0.41	1.1	0	0	1.85
2019	18133	18	Indiana	Putnam County	Midwest	0	37384	37046	35521	31408	30994	2632	24810	30090	2526	6360	15397	15403	17091	16558	31914	31908	24899	474	15080	13543	2.37	34525	2529	4.1	12.64	10.53	17.7	52.86	47.14	96.9	0.67	3.1	2.43	0.42	78.51	0.07	0.47	0.44	1.45	1.28	0.03	0.8	1.25
2019	18135	18	Indiana	Randolph County	Midwest	0	24926	24544	23476	20268	19945	1300	17321	19180	1600	5006	10723	11183	11969	11372	24466	24459	18832	536	11705	10229	2.4	24571	1600	5.72	17.09	13.99	26.76	49	51	98.06	0.72	1.94	1.22	0.56	75.8	0.01	0.2	0.61	0.4	0.14	0.02	0.76	1.44
2019	18137	18	Indiana	Ripley County	Midwest	0	28391	28048	26744	22922	22635	1676	19244	21617	2133	5924	13549	13861	14734	13966	27890	27864	21152	400	12355	10992	2.54	27900	2144	2.96	13.67	10.95	22.34	49.45	50.55	98.25	0.88	1.75	0.87	0.71	75.36	0	0.09	0.51	0.27	0.21	0.21	0.22	1.96
2019	18139	18	Indiana	Rush County	Midwest	0	16641	16525	15714	13641	13324	820	11516	12873	990	3256	7121	7374	7929	7563	16348	16348	12684	247	7482	6667	2.46	16452	990	3.24	15.78	12.03	22.62	48.63	51.37	98.88	0.62	1.12	0.5	0.22	76.86	0.04	0.07	0.16	0.23	0.01	0.17	0.36	1.4
2019	18141	18	Indiana	St. Joseph County	Midwest	0	270216	266628	252836	217289	213272	16406	176171	205987	12906	57859	121668	122998	134861	128744	257889	257720	194721	3713	116713	101872	2.53	267710	12975	4.81	13.8	12.14	21.98	48.62	51.38	92.85	3.29	7.15	3.86	2.62	72.87	0.38	0.65	1.1	1.73	1.63	0.28	1.11	6.54
2019	18143	18	Indiana	Scott County	Midwest	0	23759	23615	22335	19361	19074	1185	16448	18412	1410	4574	9802	10074	10671	10135	23257	23228	18055	446	10637	8971	2.6	23351	1556	5.61	20.66	18.31	20.74	49.16	50.84	98.73	0.37	1.27	0.9	0.27	76.72	0	0.03	0.51	0.35	0.48	0	0.04	3.06
2019	18145	18	Indiana	Shelby County	Midwest	0	44438	43898	41904	36070	35406	2082	30884	34284	2927	9007	21315	21926	23047	22227	43556	43536	33603	767	19329	17823	2.45	43731	2936	3.42	14.13	10.71	15.91	49.22	50.78	96.89	1.19	3.11	1.92	0.6	75.55	0.15	0.16	0.87	0.74	0.51	0	0.63	2.92
2019	18147	18	Indiana	Spencer County	Midwest	0	20447	20228	19329	16747	16417	953	14394	15905	1648	4079	9225	9787	10240	9938	20127	20111	15687	280	9095	8127	2.48	20213	1657	3.2	15.11	12.48	19.46	50.2	49.8	97.95	1.21	2.05	0.84	0.76	77.07	0.08	0.31	0.45	0	0.24	0.19	0.14	2.23
2019	18149	18	Indiana	Starke County	Midwest	0	22952	22645	21656	18566	18223	1168	15797	17540	1497	4570	9317	9557	10260	9751	22825	22820	17540	573	11165	8549	2.68	22947	1497	3.51	15.21	14.41	17.95	49.76	50.24	97.55	1.76	2.45	0.7	1.26	75.78	0.34	0	0.26	0.1	0.29	0.01	0.54	1.61
2019	18151	18	Indiana	Steuben County	Midwest	0	34453	34126	32572	28698	28187	1880	23759	27384	2193	6177	16757	16771	18170	17584	32823	32823	26082	372	19986	14261	2.32	34215	2214	4.03	14.09	10.62	17.07	50.93	49.07	97.95	0.91	2.05	1.13	0.52	78.41	0.53	0.06	0.26	0.28	0.25	0.37	0.29	2.92
2019	18153	18	Indiana	Sullivan County	Midwest	0	20730	20562	19672	17380	17106	872	14914	16653	1295	3486	8358	8402	9031	8591	18405	18405	14539	351	8959	7644	2.43	18607	1304	7.92	18.98	13.92	17.76	53.43	46.57	98.65	1.16	1.35	0.18	0.8	80.15	0.07	0.03	0.02	0.07	0.16	0.02	0.18	0.74
2019	18155	18	Indiana	Switzerland County	Midwest	0	10685	10599	10035	8512	8334	545	7253	7999	993	2290	4339	4501	4812	4519	10567	10567	7902	341	5335	4349	2.43	10588	1000	10.09	17.89	14.8	30.52	51.78	48.22	97.86	1.53	2.14	0.62	1.27	74.49	0	0	0	0.62	0.56	0.18	0.24	3.33
2019	18157	18	Indiana	Tippecanoe County	Midwest	0	191553	189123	180237	158503	156423	17311	105826	151961	7406	36181	90630	88914	101058	96929	174497	174366	135767	1809	76297	70526	2.48	189817	7485	4.39	10.33	8.59	14.59	51.06	48.94	87.41	3.39	12.59	9.2	2.81	70.71	0.22	0.71	1.89	6.38	5.94	0.39	1.55	9.93
2019	18159	18	Indiana	Tipton County	Midwest	0	15162	14931	14358	12652	12478	788	10828	11994	1141	2539	7301	7465	7781	7530	14877	14863	11803	369	7011	6376	2.34	14957	1141	7.99	14.89	12.09	20	49.72	50.28	98.47	0.68	1.53	0.85	0.42	78.58	0.14	0.41	0	0.3	0	0.15	0.4	1.23
2019	18161	18	Indiana	Union County	Midwest	0	7113	7054	6661	5870	5753	334	5038	5592	515	1242	3296	3340	3445	3395	6953	6953	5536	85	3256	2823	2.5	7057	515	6.05	15.64	11.97	7.25	48.92	51.08	97.96	0.55	2.04	1.49	0.51	77.13	0	0	0.51	0.98	1.55	0	0.32	1.04
2019	18163	18	Indiana	Vanderburgh County	Midwest	0	181291	179560	170341	148324	146105	9249	124059	141928	11281	34921	84702	85249	92574	88298	174643	174626	136130	2672	84249	75607	2.31	178940	11348	4.79	14.99	13.04	23.71	48.34	51.66	96.8	1.53	3.2	1.67	1.18	76.8	0.14	0.13	0.57	0.83	1	0.07	0.56	2.5
2019	18165	18	Indiana	Vermillion County	Midwest	0	15539	15321	14709	12768	12537	791	10913	12092	1246	3039	6456	6655	7254	6771	15252	15237	11890	269	7508	6664	2.3	15322	1246	4.9	18.17	15.51	23.99	50.05	49.95	98.8	0.61	1.2	0.59	0.25	77.33	0	0.15	0	0.43	0.24	0	0.24	1.09
2019	18167	18	Indiana	Vigo County	Midwest	0	107459	106241	101290	89163	88063	7071	69229	85316	6870	18925	46349	45807	52278	48625	98730	98636	77528	1643	47215	41994	2.36	103552	6974	6.27	18.16	16.52	22.98	50.77	49.23	96.71	1.32	3.29	1.97	1.02	77.67	0.26	0.2	0.44	1.07	1	0.03	0.37	3.26
2019	18169	18	Indiana	Wabash County	Midwest	0	31389	31064	29798	26171	25650	1850	21643	24863	1812	5482	13959	13969	15415	14712	29385	29366	23315	430	14154	12862	2.29	30377	1837	3.3	14.25	11.28	15.41	48.85	51.15	98.13	1.15	1.87	0.72	0.8	78.58	0.06	0.21	0.27	0.18	0.2	0.06	0.31	2.68
2019	18171	18	Indiana	Warren County	Midwest	0	8237	8165	7780	6744	6575	301	5880	6424	622	1538	3730	3835	4139	3974	8058	8058	6334	131	3747	3357	2.43	8147	622	3.53	15.66	10.64	26.58	49.88	50.12	98.51	0.96	1.49	0.53	0.29	77.5	0	0	0.12	0.41	0.12	0	0.26	0.41
2019	18173	18	Indiana	Warrick County	Midwest	0	62280	61757	58775	50175	49206	3211	42882	47313	3864	13658	30383	31075	32783	31695	61153	61136	46610	631	25961	24514	2.51	61555	3881	4.55	12.46	10.86	13.01	49.24	50.76	95.89	2.24	4.11	1.87	1.81	74.26	0.03	0.55	0.66	0.63	1.42	0.03	0.37	3.22
2019	18175	18	Indiana	Washington County	Midwest	0	27848	27577	26245	22657	22163	1295	19329	21466	1839	5848	11423	11956	12957	12238	27546	27534	21207	255	12413	10940	2.52	27577	1839	4.57	17.62	16.82	24.19	49.86	50.14	98.78	1.13	1.22	0.08	0.64	77.04	0.03	0.04	0.02	0	0.3	0	0.11	1.71
2019	18177	18	Indiana	Wayne County	Midwest	0	66342	65757	62484	54263	53448	3613	45550	51650	4601	12822	28445	28997	31755	30108	63523	63507	49241	995	31372	26644	2.39	64974	4655	5.95	18.1	15.28	26.94	48.6	51.4	97.31	1.22	2.69	1.47	0.92	76.71	0.17	0.17	0.2	0.93	0.78	0.21	0.71	3.07
2019	18179	18	Indiana	Wells County	Midwest	0	28011	27774	26301	22326	21927	1424	18973	21028	1712	6434	13319	13895	14374	13966	27346	27267	20474	341	11871	10888	2.52	27373	1786	3.28	12.94	11.74	14.9	49.03	50.97	98.19	1.36	1.81	0.46	0.9	74.9	0.14	0.07	0.11	0.13	0.15	0.07	0.16	2.16
2019	18181	18	Indiana	White County	Midwest	0	24149	23876	22659	19452	19107	1134	16625	18461	1834	4888	10506	10957	11748	11283	23801	23756	18223	531	13123	9879	2.41	23866	1854	5.74	16.58	12.93	26.08	49.95	50.05	95.49	1.5	4.51	3.01	1.23	73.86	0.24	0.57	1.26	0.94	0.09	0.53	1.43	4.66
2019	18183	18	Indiana	Whitley County	Midwest	0	33730	33273	31689	27287	26923	1658	23372	25914	2008	7167	16242	16943	17848	17204	33274	33256	25553	319	14789	13742	2.42	33351	2101	3.86	13.76	11.1	17	49.67	50.33	98.39	1.11	1.61	0.5	0.9	76.47	0.09	0.01	0.25	0.16	0.33	0.05	0.03	3.59
2019	19001	19	Iowa	Adair County	Midwest	0	7085	7056	6699	5831	5703	249	5115	5566	492	1370	3277	3447	3660	3506	6933	6933	5442	87	3711	3200	2.17	6961	492	5.99	15.96	14.23	20.69	49.47	50.53	98.19	0.59	1.81	1.21	0.34	77.35	0.44	0.14	0.2	0.44	0.54	0.07	0	2.61
2019	19003	19	Iowa	Adams County	Midwest	0	3670	3627	3451	3023	2974	131	2662	2903	272	749	1551	1648	1742	1674	3608	3608	2841	16	2006	1598	2.21	3608	272	0.13	13.97	8.91	17.91	49.86	50.14	99.4	0.33	0.6	0.27	0.33	78.83	0.08	0.16	0	0.03	0	0	0.17	1.27
2019	19005	19	Iowa	Allamakee County	Midwest	0	13813	13643	12865	11109	10966	608	9672	10619	880	3066	6175	6646	6957	6752	13489	13489	10337	35	7782	5953	2.27	13531	898	2.44	11.2	7.25	18.75	50.5	49.5	94.34	2.71	5.66	2.95	2.34	74.39	0.02	0.33	1.09	1.52	0.2	0.39	1.76	6.51
2019	19007	19	Iowa	Appanoose County	Midwest	0	12452	12328	11779	10179	10034	537	8901	9719	885	2461	5010	5201	5629	5263	12294	12294	9620	142	6625	5353	2.3	12348	887	10.19	18.85	13.77	27.73	49.29	50.71	98.39	1.08	1.61	0.52	0.38	77.55	0.02	0.2	0.31	0	0.46	0.25	0.14	1.96
2019	19009	19	Iowa	Audubon County	Midwest	0	5571	5532	5241	4614	4572	297	4030	4418	396	1049	2722	2869	2958	2906	5417	5410	4300	44	3001	2649	2.06	5446	397	1.48	12.72	10.09	9.93	49.72	50.28	99.23	0.57	0.77	0.2	0.27	79.23	0.2	0	0	0	0.29	0	0.08	1.11
2019	19011	19	Iowa	Benton County	Midwest	0	25636	25317	24061	20707	20327	1270	17751	19584	1686	5513	12578	13091	13678	13269	25156	25156	19340	163	11144	10306	2.45	25390	1689	3.85	11.15	7.84	9.91	49.88	50.12	99.05	0.56	0.95	0.39	0.39	76	0.03	0.02	0.06	0.28	0.04	0.04	0.32	2.2
2019	19013	19	Iowa	Black Hawk County	Midwest	0	132393	130760	123997	108176	106746	8031	83718	103641	7427	26482	64790	65380	72355	69185	127289	127222	99050	1271	57894	52905	2.41	131172	7589	4.27	11.99	9.53	17.39	49.16	50.84	93.22	3.06	6.78	3.73	2.68	75.05	0.22	0.55	1.05	1.91	1.27	0.44	1.49	5.69
2019	19015	19	Iowa	Boone County	Midwest	0	26370	26058	24849	21714	21530	1446	18546	20560	1639	5064	13353	13771	14465	14064	25917	25831	20298	261	11963	10954	2.35	25891	1648	4.45	13.92	10.29	28.34	50.07	49.93	98.26	1.11	1.74	0.63	0.78	77.66	0.08	0.04	0.36	0.15	0	0.08	0.45	1.81
2019	19017	19	Iowa	Bremer County	Midwest	0	24864	24628	23399	20328	20019	1737	16428	19310	1596	5282	12202	12347	13467	13158	23348	23332	17906	107	10414	9676	2.42	24540	1598	6.05	10.6	7.2	21.18	49.52	50.48	98.27	0.97	1.73	0.76	0.66	77.07	0.09	0.01	0.12	0.53	0.6	0.02	0.43	1.62
2019	19019	19	Iowa	Buchanan County	Midwest	0	21118	20849	19643	16418	16022	987	14005	15469	1331	5411	9706	10378	10757	10518	20845	20845	15272	62	9094	8029	2.59	20875	1338	3.86	12.17	8.4	16.67	49.4	50.6	99.01	0.65	0.99	0.34	0.47	72.92	0.03	0.07	0.01	0.23	0	0.15	0.04	2.72
2019	19021	19	Iowa	Buena Vista County	Midwest	0	20058	19798	18561	15764	15540	1387	12564	14864	802	4751	9661	9660	10896	10343	19037	19037	13925	200	8285	7524	2.53	19785	809	3.53	9.92	7.34	28.52	49.85	50.15	79.34	6.77	20.66	13.88	6.18	61.3	1.34	1.3	4.51	6.74	9.64	2.86	8.45	13.7
2019	19023	19	Iowa	Butler County	Midwest	0	14628	14409	13836	11833	11539	595	10281	11214	989	3153	6672	7056	7415	7202	14344	14338	10968	124	6784	6254	2.3	14376	996	4.28	10.73	8.11	12.79	49.84	50.16	98.78	1.05	1.22	0.17	0.75	76.65	0.03	0	0	0.14	0.26	0	0.24	1.27
2019	19025	19	Iowa	Calhoun County	Midwest	0	9744	9630	9177	8024	7864	356	6997	7657	702	1998	3998	4263	4416	4314	9016	8992	6937	35	5072	4146	2.16	9000	715	4.17	12.16	8.58	16.44	51.9	48.1	98.34	1.11	1.66	0.55	0.72	78.37	0.09	0.1	0	0.36	0.2	0	0.13	1.25
2019	19027	19	Iowa	Carroll County	Midwest	0	20281	20091	18975	16181	15834	932	13762	15293	1199	4741	9811	10438	10849	10628	19897	19877	14992	87	9492	8726	2.28	19942	1201	3.27	10.66	7.45	12.71	49.33	50.67	98.32	0.88	1.68	0.79	0.71	74.8	0.03	0.45	0.14	0.17	0.13	0	0.51	1.45
2019	19029	19	Iowa	Cass County	Midwest	0	13091	12896	12426	10737	10586	658	9331	10185	798	2767	6058	6301	6528	6370	12827	12827	9930	88	6577	5921	2.16	12836	798	3.54	13.78	11.55	10.74	49.32	50.68	98.46	0.34	1.54	1.2	0.1	76.79	0	0	0.18	1.02	0.34	0.4	0.43	1.46
2019	19031	19	Iowa	Cedar County	Midwest	0	18457	18248	17535	14999	14664	809	12951	14202	1405	3940	8805	9483	9941	9634	18152	18152	13971	183	8181	7391	2.45	18221	1431	8.05	10.49	7.85	13.25	49.73	50.27	98.51	0.88	1.49	0.61	0.6	76.34	0.18	0	0.25	0.18	0.11	0	0.4	1.23
2019	19033	19	Iowa	Cerro Gordo County	Midwest	0	42834	42374	40528	35523	35032	2093	30568	33994	2802	8056	20780	21683	23098	22181	41906	41879	33144	509	22348	19241	2.16	42212	2812	4.56	14.21	11.22	23.94	48.8	51.2	97.16	1.8	2.84	1.05	1.31	78.51	0.09	0.16	0.37	0.42	0.23	0.11	0.28	2.43
2019	19035	19	Iowa	Cherokee County	Midwest	0	11343	11180	10689	9332	9231	445	8182	8904	854	2081	5274	5567	6016	5822	10822	10820	8596	76	5770	5319	2.04	10999	854	2.29	12.71	11.7	6.44	50.43	49.57	98.14	1.08	1.86	0.78	0.78	78.35	0.14	0	0	0.64	0.25	0	0.19	2.48
2019	19037	19	Iowa	Chickasaw County	Midwest	0	12026	11869	11303	9748	9594	561	8289	9274	830	2596	6052	6400	6630	6519	11846	11846	9137	83	5708	5173	2.29	11889	830	3.56	13.73	10.41	22.8	50.64	49.36	98.22	0.52	1.78	1.26	0.47	75.85	0.12	0	0.15	0.99	0.11	0.52	0.5	3.79
2019	19039	19	Iowa	Clarke County	Midwest	0	9360	9136	8686	7408	7318	485	6390	7030	601	2023	4369	4487	4759	4615	9115	9086	6868	132	4265	3895	2.35	9190	611	3.69	15.73	15.81	20.72	49.02	50.98	93.72	1.81	6.28	4.48	1.77	71.79	0.34	0.63	1.21	2.3	0.16	0	2.33	6.82
2019	19041	19	Iowa	Clay County	Midwest	0	16211	15948	15153	13150	12959	738	11372	12550	1085	3422	7389	7864	8467	8111	15879	15879	12231	141	8232	7212	2.2	15975	1094	6.15	15.11	10.86	9	49.34	50.66	97.23	1.18	2.77	1.59	0.89	75.84	0.01	0.48	0.46	0.64	0.67	0.79	0.95	1.55
2019	19043	19	Iowa	Clayton County	Midwest	0	17625	17480	16676	14511	14263	734	12709	13867	1310	3401	8313	8930	9313	9087	17292	17292	13658	145	9122	7510	2.3	17416	1321	4.68	13.99	10.95	9.73	50.76	49.24	96.71	1.92	3.29	1.37	1.2	77.38	0.01	0.07	0.19	1.09	0.27	0.7	0.55	3.38
2019	19045	19	Iowa	Clinton County	Midwest	0	46909	46312	44101	38052	37442	2333	32650	36210	3546	9153	20474	21523	23207	22152	45776	45766	35619	694	22026	19635	2.35	46471	3555	5.15	13.35	10.69	18.36	48.94	51.06	98.09	1.24	1.91	0.67	0.74	76.57	0.08	0.19	0.1	0.31	0.44	0.05	0.11	1.41
2019	19047	19	Iowa	Crawford County	Midwest	0	17034	16901	15921	13545	13378	1060	11112	12806	797	3911	7407	7682	8382	7824	16826	16826	12629	186	7065	6437	2.55	16857	805	7.88	15.76	12.53	33.21	49.85	50.15	82.33	4.16	17.67	13.51	3.59	62.83	1.63	2.59	5.74	3.54	2.1	2.91	6.16	15.63
2019	19049	19	Iowa	Dallas County	Midwest	0	87099	85762	80339	66482	65356	4293	56905	62703	4039	23207	44323	46844	48829	47496	86583	86523	62284	588	36418	34399	2.52	86620	4082	1.34	7.19	4.79	15.76	49.35	50.65	91.2	4.79	8.8	4.01	4.19	68.65	0.17	0.65	1.22	1.97	2.46	0.29	1.17	7.12
2019	19051	19	Iowa	Davis County	Midwest	0	8920	8764	8115	6716	6568	517	5592	6299	456	2502	3875	4072	4333	4202	8783	8783	6190	56	3597	3176	2.77	8811	456	3.97	11.77	8.42	7.19	49.36	50.64	98.33	1.37	1.67	0.3	1.05	70.4	0	0.16	0	0.15	0.12	0.22	0.55	17.14
2019	19053	19	Iowa	Decatur County	Midwest	0	7979	7901	7482	6527	6398	547	4840	6244	421	1611	3268	3256	3849	3666	7224	7224	5495	95	3853	3200	2.25	7864	421	4.32	14.1	9.98	23.02	50.24	49.76	97.41	0.9	2.59	1.69	0.69	76.56	0.05	0.05	0.5	1.09	0.29	0.2	0.12	4.09
2019	19055	19	Iowa	Delaware County	Midwest	0	17183	17014	16054	13790	13546	828	11792	13063	989	3890	8409	9118	9445	9258	16983	16983	12899	145	8095	6907	2.45	17019	989	3.01	10.66	6.7	12.22	50.2	49.8	98.99	0.59	1.01	0.42	0.29	75.66	0.09	0.03	0.09	0.21	0.2	0.05	0.17	1.57
2019	19057	19	Iowa	Des Moines County	Midwest	0	39386	39001	37089	31958	31541	2046	27429	30445	2981	8031	18106	18614	20090	19045	38562	38550	29884	464	18603	16891	2.29	38894	2996	7.7	15.96	11.72	17.38	48.62	51.38	97.91	1.06	2.09	1.03	0.71	76.36	0.05	0.18	0.25	0.56	0.53	0.08	0.44	2.24
2019	19059	19	Iowa	Dickinson County	Midwest	0	17127	16942	16335	14478	14285	702	12748	13891	1177	3116	8599	9072	9387	9204	16902	16902	13713	53	13854	8174	2.07	16959	1177	3.68	14.64	10.91	8.38	49.74	50.26	98.21	0.78	1.79	1.02	0.51	80.1	0.08	0.02	0.09	0.82	0.9	0	0.52	1.86
2019	19061	19	Iowa	Dubuque County	Midwest	0	96982	95830	90864	78624	77469	5983	64854	74699	5419	20514	47901	48982	52569	50533	93255	93180	71439	884	41299	38210	2.43	95694	5465	3.38	11.17	8.54	20.43	49.31	50.69	96.82	1.5	3.18	1.68	1.09	75.72	0.11	0.12	0.35	1.09	1.02	0.15	0.52	2.57
2019	19063	19	Iowa	Emmet County	Midwest	0	9438	9348	8932	7859	7730	873	6476	7479	533	1680	4228	4404	4896	4721	8497	8497	6633	119	4809	4036	2.1	9170	535	5.71	14.24	11.16	17.07	50.1	49.9	93.7	3.59	6.3	2.71	2.3	76.57	0.05	0.58	1.4	0.68	0.32	0.74	0.9	4.31
2019	19065	19	Iowa	Fayette County	Midwest	0	19803	19519	18730	16371	16107	1105	13770	15651	1322	3865	8953	9520	10106	9796	19132	19129	15068	132	9597	8200	2.33	19470	1322	4.72	15.4	11.71	16.96	50.28	49.72	98.8	0.61	1.2	0.59	0.34	78.46	0.1	0.07	0.12	0.3	0.13	0.06	0.51	2.21
2019	19067	19	Iowa	Floyd County	Midwest	0	15786	15563	14920	12828	12619	832	10861	12224	1304	3471	7008	7572	8037	7857	15566	15566	12014	68	7580	6903	2.24	15576	1304	8.37	15.68	11.94	16.77	49.14	50.86	96.18	3	3.82	0.82	2.48	76.68	0.04	0.25	0.02	0.51	1.31	0.15	0.77	4.63
2019	19069	19	Iowa	Franklin County	Midwest	0	10162	10028	9558	8184	8059	400	7079	7819	554	2100	4615	4909	5143	4965	9980	9980	7672	143	4856	4192	2.38	10015	554	2.05	8.63	5.16	13.69	49.74	50.26	96.15	0.72	3.85	3.13	0.13	73.81	0.23	0.8	1.32	0.79	0.06	0.4	1.67	7.27
2019	19071	19	Iowa	Fremont County	Midwest	0	6946	6864	6552	5694	5622	300	4988	5434	541	1276	3078	3209	3384	3262	6760	6760	5326	131	3454	2945	2.31	6836	541	3.51	13.4	11.18	24.91	49.74	50.26	97.37	1.77	2.63	0.86	1.57	77.51	0	0.23	0.3	0.33	0.08	0	0.15	2.12
2019	19073	19	Iowa	Greene County	Midwest	0	8950	8881	8433	7273	7141	357	6304	6908	664	1800	4245	4475	4756	4540	8827	8827	6806	157	4544	3971	2.22	8845	667	6.38	15.91	9.39	36.1	49.13	50.87	97.82	1.47	2.18	0.7	1.18	76.53	0.23	0.22	0.09	0.16	0.55	0	0.72	2.6
2019	19075	19	Iowa	Grundy County	Midwest	0	12299	12174	11636	9960	9829	609	8628	9464	635	2716	5755	6129	6360	6219	12097	12097	9306	56	5584	5155	2.35	12139	635	3.14	10.79	7.69	4.44	49.49	50.51	98.79	1.05	1.21	0.16	0.81	76.79	0.02	0	0.13	0.01	0.17	0.07	0.18	1.74
2019	19077	19	Iowa	Guthrie County	Midwest	0	10669	10611	10105	8691	8551	535	7536	8238	776	2225	5017	5252	5491	5326	10532	10532	8140	144	5804	4452	2.36	10570	776	6.38	12.83	7.1	19.53	49.47	50.53	98.01	0.41	1.99	1.57	0.21	76.01	0	0.44	0.3	0.83	0.49	0.31	0.47	1.27
2019	19079	19	Iowa	Hamilton County	Midwest	0	14997	14828	14079	12120	11860	604	10550	11554	866	3251	6849	7273	7552	7348	14802	14792	11367	101	7195	6259	2.36	14800	895	3.99	11.47	8.86	11.41	49.18	50.82	95.14	2.78	4.86	2.08	2.31	75.06	0.24	0.2	1.14	0.5	1.91	0.18	1.09	5.29
2019	19081	19	Iowa	Hancock County	Midwest	0	10802	10717	10196	8858	8744	533	7682	8410	623	2213	5103	5617	5774	5647	10601	10597	8259	91	5333	4790	2.21	10647	635	6.74	12.98	9.08	24.42	50.16	49.84	98.09	0.76	1.91	1.15	0.55	76.75	0.18	0.13	0.24	0.6	0.09	0.26	0.47	2.28
2019	19083	19	Iowa	Hardin County	Midwest	0	17061	16852	16220	14316	14081	1058	12155	13477	1213	3058	7879	8268	8644	8491	16209	16207	12814	276	8176	7148	2.27	16514	1216	4.74	12.31	7.85	14.09	49.95	50.05	96.69	1.77	3.31	1.54	0.91	77.54	0.15	0.28	0.54	0.57	0.02	0.18	0.52	2.46
2019	19085	19	Iowa	Harrison County	Midwest	0	14089	13935	13267	11428	11208	638	9882	10843	1026	2954	6813	7202	7406	7292	13795	13787	10607	194	6821	6019	2.29	13845	1026	3.12	12.7	8.76	17.32	49.9	50.1	99.08	0.62	0.92	0.3	0.38	76.73	0.08	0.11	0	0.11	0.38	0.01	0.17	1.08
2019	19087	19	Iowa	Henry County	Midwest	0	19941	19735	18832	16353	16045	990	13657	15578	1489	3981	8866	9048	9802	9264	18410	18407	14179	220	8373	7743	2.39	18803	1489	5.41	14.46	10.2	28.27	50.81	49.19	95.8	2.36	4.2	1.84	2.29	76.4	0.35	0.35	0.54	0.6	2.06	0.13	0.84	3.69
2019	19089	19	Iowa	Howard County	Midwest	0	9226	9054	8598	7243	7146	406	6280	6887	626	2221	4243	4556	4845	4728	8994	8994	6702	71	4364	3810	2.36	9041	626	1.88	10.33	7.74	7.09	50	50	99.07	0.47	0.93	0.47	0.38	74.18	0.03	0.16	0.12	0.15	0.35	0	0.15	2.93
2019	19091	19	Iowa	Humboldt County	Midwest	0	9554	9419	8983	7663	7527	357	6701	7327	668	2134	4373	4590	4853	4656	9419	9419	7226	56	4744	4174	2.26	9447	668	4.41	14.71	12.42	20.99	49.02	50.98	97.22	0.93	2.78	1.85	0.47	74.88	0.12	0.48	0.82	0.44	0.26	0.35	0.88	2.52
2019	19093	19	Iowa	Ida County	Midwest	0	6901	6841	6508	5546	5468	301	4793	5282	442	1512	3163	3365	3543	3452	6741	6741	5160	34	3446	3011	2.25	6779	442	2.53	13	8.18	17.05	49.88	50.12	98.45	0.84	1.55	0.71	0.51	75.93	0.17	0.01	0.35	0.17	0.29	0	0.03	1.61
2019	19095	19	Iowa	Iowa County	Midwest	0	16189	16063	15241	13110	12894	737	11276	12435	909	3539	8038	8411	8773	8516	15876	15842	12194	62	7349	6780	2.34	15914	959	4.25	11.95	7.79	12.37	49.54	50.46	98.41	1.09	1.59	0.49	0.65	76.53	0.12	0.22	0.06	0.1	0.28	0	0.24	2.27
2019	19097	19	Iowa	Jackson County	Midwest	0	19401	19153	18243	15869	15701	995	13639	15089	1322	4015	8822	9427	9911	9547	19092	19092	14888	83	9550	8239	2.32	19200	1332	4.73	12.13	8.97	12.71	50.06	49.94	98.27	0.97	1.73	0.75	0.67	77.1	0	0.05	0.6	0.1	0.28	0	0	0.91
2019	19099	19	Iowa	Jasper County	Midwest	0	36971	36560	34806	30105	29637	1656	26027	28686	2355	7328	16905	17724	18734	18027	35254	35244	27141	458	16298	14574	2.42	35416	2387	3.58	13.05	10.08	17.55	51.06	48.94	97.83	1.48	2.17	0.69	0.96	76.97	0.06	0.21	0.17	0.24	0.38	0.04	0.23	2.15
2019	19101	19	Iowa	Jefferson County	Midwest	0	18148	17937	17349	15805	15569	498	13636	15281	1531	2565	8007	8739	9695	9052	17267	17267	14424	188	7640	6754	2.54	17990	1533	2.37	12.86	11.99	11	48.98	51.02	89.88	2.68	10.12	7.44	1.85	76.87	0.06	0.84	1.29	5.25	1.79	0.94	0.45	6.38
2019	19103	19	Iowa	Johnson County	Midwest	0	148577	146545	139733	123196	121738	11075	87536	118727	4902	28281	78823	79957	87156	84129	140737	140717	111268	626	63623	59134	2.38	146956	5055	2.45	7.25	5.45	11.26	49.54	50.46	87.21	4.44	12.79	8.35	3.6	72.57	0.21	0.62	1.84	5.67	4.43	0.34	2.29	8.84
2019	19105	19	Iowa	Jones County	Midwest	0	20559	20395	19525	16934	16640	885	14675	16168	1610	4140	8734	9614	10174	9850	19416	19416	15060	186	8985	8130	2.38	19435	1610	5.26	11.93	8.22	5.59	51.72	48.28	98.38	0.94	1.62	0.68	0.59	77.96	0.08	0.36	0.01	0.23	0.71	0.32	0.38	1.54
2019	19107	19	Iowa	Keokuk County	Midwest	0	10188	10074	9570	8289	8152	484	7157	7866	675	2200	4584	4796	5097	4856	10042	10042	7752	27	4883	4394	2.29	10074	689	5.17	15.47	12.54	17.75	50.84	49.16	98.57	0.64	1.43	0.8	0.37	76.54	0.09	0	0.25	0.46	0.19	0.16	0.05	1.18
2019	19109	19	Iowa	Kossuth County	Midwest	0	14978	14750	14101	12240	12026	652	10525	11685	1165	3146	6688	7182	7552	7322	14727	14727	11457	94	7508	6646	2.21	14750	1165	5.47	16.58	11.58	40.29	50.13	49.87	98.22	0.95	1.78	0.83	0.46	77.22	0.05	0.11	0.29	0.38	0.26	0	0.57	1.53
2019	19111	19	Iowa	Lee County	Midwest	0	34227	33740	32176	28061	27601	1472	24245	26727	2504	6602	14932	15372	16715	15554	32845	32793	25544	456	16224	14233	2.32	33046	2504	5.66	16.59	14.3	16.76	50.44	49.56	98.56	1.08	1.44	0.36	0.62	77.88	0.19	0.13	0.03	0.01	0.17	0.01	0.16	2.02
2019	19113	19	Iowa	Linn County	Midwest	0	223861	221531	209751	180390	177325	11733	150555	171175	13779	48204	112831	116521	123517	118971	218281	218205	167014	2211	97272	90877	2.41	222016	13891	3.41	10.23	7.9	12.68	49.31	50.69	94.87	2.56	5.13	2.57	1.85	74.18	0.11	0.19	0.68	1.6	1.21	0.29	0.88	3.25
2019	19115	19	Iowa	Louisa County	Midwest	0	11178	11019	10545	9155	8981	553	7716	8647	562	2307	5355	5571	5903	5621	11039	11036	8517	157	5052	4335	2.55	11044	563	5.03	11.3	7.26	12.86	51.24	48.76	90.3	3.34	9.7	6.36	2.66	71.62	1.15	0.88	1.26	3.08	2.99	2.71	3.06	9.99
2019	19117	19	Iowa	Lucas County	Midwest	0	8583	8477	8076	6967	6890	475	5956	6586	551	1783	3816	4042	4258	4113	8399	8390	6496	103	4214	3701	2.29	8466	559	7.16	16.49	12.32	18.36	50.3	49.7	96.8	1.57	3.2	1.63	1.33	75.23	0.23	0.59	0.71	0.09	0	0.05	0.95	2.87
2019	19119	19	Iowa	Lyon County	Midwest	0	11776	11601	10907	8987	8772	580	7621	8445	636	3210	5500	5959	6196	6076	11605	11604	8284	84	5039	4548	2.55	11614	638	3.36	9.91	6.3	16.11	51.05	48.95	98.14	0.6	1.86	1.26	0.4	70.58	0.03	0.08	0.52	0.63	0.24	0.41	0.36	1.91
2019	19121	19	Iowa	Madison County	Midwest	0	16012	15875	15094	12774	12542	848	10982	12039	856	3735	7684	8409	8686	8446	15791	15781	11881	89	6980	6462	2.45	15844	856	5.63	11.42	7.37	13.95	50.59	49.41	98.74	0.45	1.26	0.81	0.42	74.44	0.23	0.02	0.28	0.28	0.87	0	0.59	2.1
2019	19123	19	Iowa	Mahaska County	Midwest	0	22164	21956	20693	17720	17477	1253	14944	16845	1102	5077	10380	10732	11496	11050	21567	21564	16306	166	9869	8927	2.41	21937	1107	4.5	14.06	11.66	9.51	50.3	49.7	97.95	0.83	2.05	1.22	0.72	75.36	0.04	0.1	0.04	1.05	1.45	0.04	0.38	1.61
2019	19125	19	Iowa	Marion County	Midwest	0	33172	32904	31303	26834	26321	2054	21980	25428	1897	7168	15788	15856	17293	16911	31593	31593	23874	415	14236	13365	2.35	32938	1951	4.66	14.19	10.83	23.73	49.73	50.27	97.71	1.59	2.29	0.7	1.14	75.97	0.08	0.06	0.34	0.22	0.68	0	0.31	2.34
2019	19127	19	Iowa	Marshall County	Midwest	0	39964	39492	37305	31502	30961	2015	26497	29900	2840	9107	17915	18530	19903	18901	38675	38675	28797	548	16793	15419	2.52	38887	2867	2.94	11.56	8.74	24.04	50.82	49.18	85.77	4.92	14.23	9.31	4.14	66.37	0.67	1.37	3.84	3.43	3.17	2.62	4.98	10.05
2019	19129	19	Iowa	Mills County	Midwest	0	15034	14886	14216	12092	11801	681	10327	11409	1171	3265	6911	7110	7713	7404	14815	14787	11254	236	6133	5554	2.61	14836	1171	2.46	15.43	13.86	18.94	49.99	50.01	97.45	1.84	2.55	0.71	0.77	75.38	0.24	0.05	0.27	0.14	0.32	0.15	0.16	1.93
2019	19131	19	Iowa	Mitchell County	Midwest	0	10608	10494	10001	8589	8460	560	7264	8124	753	2289	4796	5319	5516	5392	10354	10354	7921	92	4974	4355	2.38	10403	753	3.26	12.59	8.46	28.57	49.33	50.67	98.73	0.64	1.27	0.63	0.4	75.98	0	0.01	0.34	0.28	0.39	0.12	0.22	4.39
2019	19133	19	Iowa	Monona County	Midwest	0	8730	8620	8279	7261	7122	333	6351	6941	704	1720	4004	4282	4448	4314	8511	8508	6733	54	4722	4000	2.13	8519	704	4.03	14.2	11.78	8.33	47.89	52.11	99.68	0.26	0.32	0.06	0.13	79.48	0.05	0	0	0.01	0	0	0	0.82
2019	19135	19	Iowa	Monroe County	Midwest	0	7807	7676	7369	6299	6147	341	5371	5967	486	1780	3503	3735	3940	3785	7681	7681	5843	24	4011	3294	2.33	7681	486	3.59	12.52	9.41	23.56	49.78	50.22	99.09	0.82	0.91	0.09	0.58	76.34	0	0	0.04	0.05	0	0	0.27	1.49
2019	19137	19	Iowa	Montgomery County	Midwest	0	10053	9947	9449	8194	8045	497	6986	7734	625	2047	4598	4837	5073	4867	9850	9832	7563	171	5233	4554	2.16	9864	625	2.52	13.7	12.27	19.63	48.24	51.76	97.36	1.28	2.64	1.35	0.53	75.91	0.29	0.03	0.89	0.15	0	0.08	0.73	1.58
2019	19139	19	Iowa	Muscatine County	Midwest	0	42889	42316	40159	34044	33417	2212	28635	32189	2056	9491	20199	21036	22221	21555	42090	42090	31609	729	18159	16660	2.54	42309	2066	3.43	10.58	7.94	9.42	49.72	50.28	92.45	4.22	7.55	3.34	3.12	71.83	0.67	0.72	0.91	1.04	0.62	0.78	2.28	8.74
2019	19141	19	Iowa	O'Brien County	Midwest	0	13835	13578	12970	11100	10967	681	9578	10550	923	3001	6752	7008	7363	7224	13500	13494	10343	125	6690	6169	2.18	13620	924	2.69	15.37	13.86	25.83	49.48	50.52	95.84	2.96	4.16	1.19	1.94	75.27	0.25	0.22	0.28	0.45	0.75	0.04	0.32	3.04
2019	19143	19	Iowa	Osceola County	Midwest	0	6052	5976	5691	4882	4786	259	4250	4636	389	1302	2870	3063	3202	3109	5946	5946	4554	76	2956	2633	2.26	5970	419	5.72	12.13	8.84	4.49	50.55	49.45	95.34	1.01	4.66	3.65	0.61	73.25	0.03	0.93	1.6	1.09	0.07	1.02	1.35	3.87
2019	19145	19	Iowa	Page County	Midwest	0	15268	15119	14485	12834	12623	667	11135	12223	1084	2637	6648	6871	7322	6982	14141	14141	11310	144	7190	6280	2.25	14172	1084	4.72	15.09	11.77	7.29	52.37	47.63	97.23	1.27	2.77	1.5	1.11	78.79	0.16	0.04	0.22	1.07	0.64	0	0.91	1.22
2019	19147	19	Iowa	Palo Alto County	Midwest	0	9003	8867	8397	7196	7090	426	6145	6871	654	2052	4255	4390	4648	4581	8665	8663	6547	51	4596	3702	2.34	8808	654	6.57	15.7	13.08	46.43	49.63	50.37	97.51	0.36	2.49	2.13	0.32	74.59	0	0.76	0.09	1.29	0.17	0.1	0.92	1.83
2019	19149	19	Iowa	Plymouth County	Midwest	0	25068	24805	23519	19982	19598	1403	16820	18794	1691	5857	12391	13196	13608	13367	24714	24698	18524	107	10834	10250	2.41	24789	1691	5.15	11.9	8.55	17.05	49.05	50.95	96.42	1.6	3.58	1.98	1.13	73.29	0.02	0.27	0.91	0.79	0.43	0.54	0.78	2.63
2019	19151	19	Iowa	Pocahontas County	Midwest	0	6797	6744	6436	5602	5480	176	4877	5326	491	1416	3065	3296	3434	3322	6641	6635	5185	15	3727	3215	2.07	6647	491	9.44	15.74	13.91	15.82	48.82	51.18	95.17	2.32	4.83	2.5	1.68	76.11	0.04	0.5	0.72	1.24	1.76	0.47	0.65	3.54
2019	19153	19	Iowa	Polk County	Midwest	0	479612	473307	445363	378752	372445	24015	318032	359357	22951	110062	241790	250607	268387	257032	471026	470604	352313	5765	200593	187798	2.51	474865	23447	4.52	10.95	9.17	17.11	49.28	50.72	90.24	4.54	9.76	5.22	3.83	70.45	0.36	0.86	1.88	2.12	3.09	0.67	2.18	7.56
2019	19155	19	Iowa	Pottawattamie County	Midwest	0	93393	92334	87716	75121	73929	5072	63198	71373	6661	19372	44944	45986	49053	47210	91022	90993	69419	1675	39936	36799	2.48	92409	6719	3.75	14.19	12.27	17.11	49.29	50.71	94.89	2.81	5.11	2.3	1.91	74.3	0.17	0.26	1.07	0.81	0.8	0.39	1.05	3.98
2019	19157	19	Iowa	Poweshiek County	Midwest	0	18388	18261	17489	15432	15182	1551	12033	14792	1230	3282	8991	8513	10000	9602	16670	16670	13160	177	9134	7767	2.15	18108	1230	4.09	9.74	7.09	11.49	48.07	51.93	96.89	1.1	3.11	2.01	0.73	78.49	0.11	0.35	0.17	1.38	1.22	0.03	0.55	3.43
2019	19159	19	Iowa	Ringgold County	Midwest	0	4964	4920	4668	3989	3915	248	3446	3766	313	1156	1986	2154	2310	2203	4747	4747	3554	19	2614	1971	2.41	4752	313	2.5	12.9	9.64	43.56	48.71	51.29	98.27	0.42	1.73	1.31	0.06	74.9	0	0	0.46	0.85	0.9	0.04	0.04	2.68
2019	19161	19	Iowa	Sac County	Midwest	0	9802	9666	9222	7983	7857	458	6941	7614	672	2075	4590	4914	5156	5024	9590	9590	7442	45	5395	4313	2.23	9630	672	2.93	10.16	6.64	16.02	49.38	50.62	97.93	1.13	2.07	0.94	0.99	76.74	0.08	0.48	0.23	0.14	0	0.12	0.78	1.97
2019	19163	19	Iowa	Scott County	Midwest	0	172446	170560	161351	138135	135857	8756	116769	131131	11752	38138	79744	82642	87948	84565	168966	168798	128365	1972	74232	67021	2.52	170759	11851	4.23	10.89	8.87	11.32	49.06	50.94	94.97	2.81	5.03	2.22	1.95	74.15	0.21	0.25	0.63	1.12	1.57	0.31	0.94	4.11
2019	19165	19	Iowa	Shelby County	Midwest	0	11606	11491	11021	9531	9377	588	8236	9019	794	2512	5603	6088	6333	6197	11379	11379	8813	27	5580	5030	2.27	11398	821	3.71	12.49	9.96	9.13	48.96	51.04	98.04	0.9	1.96	1.05	0.84	76.71	0.01	0.44	0.19	0.41	0.18	0	0.43	1.94
2019	19167	19	Iowa	Sioux County	Midwest	0	34827	34276	32270	26942	26326	2463	20725	25357	1430	8981	16528	17093	19250	18732	32514	32476	23258	114	12928	12248	2.66	34404	1454	3.64	8.82	5.84	8.58	50.21	49.79	93.71	1.96	6.29	4.33	1.58	68.76	0.29	0.82	2.09	1.14	0.48	0.69	1.7	4.76
2019	19169	19	Iowa	Story County	Midwest	0	96941	96097	92491	83398	82659	10217	50812	80779	3721	15176	47896	47093	53872	51453	86072	86023	70302	359	39962	37811	2.28	96284	3773	2.4	7.71	5.76	16.16	52.22	47.78	89.89	2.94	10.11	7.17	2.27	76.63	0.09	0.31	1.33	5.44	6.28	0.15	1.03	6.47
2019	19171	19	Iowa	Tama County	Midwest	0	17032	16779	15946	13697	13458	962	11620	12936	1090	3347	7883	8307	8757	8459	16526	16526	12662	401	7794	6767	2.46	16668	1090	3.79	10.45	6.92	14.67	49.58	50.42	95.07	2.15	4.93	2.78	2.01	73.73	0.39	0.59	0.97	0.83	0.03	0.9	1.81	7.9
2019	19173	19	Iowa	Taylor County	Midwest	0	6167	6117	5825	4957	4880	292	4265	4732	463	1362	2778	2943	3094	2982	6036	6036	4637	24	3105	2616	2.32	6072	468	2.3	15.27	10.98	42.37	50.8	49.2	95.62	1.48	4.38	2.9	1.05	74.1	0.06	0.52	1.28	1.04	0.29	1.48	1.6	3.06
2019	19175	19	Iowa	Union County	Midwest	0	12358	12167	11668	10092	9887	695	8439	9583	862	2588	5752	5859	6426	6143	12089	12089	9348	79	5942	5176	2.33	12230	869	7.14	15.7	13.38	9.45	48.56	51.44	97.13	1.77	2.87	1.1	1.21	76.44	0	0.58	0.2	0.32	1.48	0	1.09	3.03
2019	19177	19	Iowa	Van Buren County	Midwest	0	7150	7093	6734	5798	5663	312	5018	5481	534	1566	2770	2949	3219	3051	7066	7066	5422	75	3646	2894	2.44	7091	534	4.19	15.22	11.04	27.59	51.26	48.74	98.11	1.68	1.89	0.21	1.26	76.45	0.03	0.01	0.14	0.03	0.03	0.03	0.49	3.8
2019	19179	19	Iowa	Wapello County	Midwest	0	35141	34643	32906	28502	27993	1793	23951	27154	2367	7158	15490	15712	17397	16377	34348	34348	26470	601	16070	14481	2.37	34814	2379	3.52	14.23	11.74	19.81	49.52	50.48	91.9	3.19	8.1	4.92	2.75	72.86	0.79	0.56	1.58	1.99	1.06	0.74	2.77	5.99
2019	19181	19	Iowa	Warren County	Midwest	0	50076	49435	47072	39877	39191	3087	32901	37605	2882	11666	24663	25190	27172	26361	48163	48115	35885	382	20004	19258	2.51	49498	3080	3.37	10.83	8.93	14.11	48.92	51.08	98.02	1.44	1.98	0.55	1.04	74.65	0.09	0.1	0.15	0.21	0.18	0	0.27	1.77
2019	19183	19	Iowa	Washington County	Midwest	0	22100	21751	20609	17628	17354	1221	14862	16623	1407	5133	10307	10996	11673	11307	21709	21698	16303	229	9742	8832	2.46	21769	1451	5.03	11.9	9.19	17.74	49.61	50.39	95.75	2.05	4.25	2.21	1.85	73.4	0.19	0.11	1.01	0.89	0.7	0.37	1.7	4.88
2019	19185	19	Iowa	Wayne County	Midwest	0	6429	6323	5968	5075	5013	333	4363	4811	400	1513	2581	2742	2847	2799	6313	6313	4716	63	3214	2689	2.35	6334	400	4.64	14.56	11.56	12.9	49.28	50.72	98.57	0.89	1.43	0.54	0.75	74.29	0.31	0.17	0	0.06	0.23	0.22	0.45	6.62
2019	19187	19	Iowa	Webster County	Midwest	0	36545	36125	34420	30151	29811	2407	24654	28759	2365	7080	15769	16209	17482	16772	33714	33696	26156	292	17022	15306	2.2	34763	2456	3.87	14.23	12.62	16.4	51.65	48.35	96.92	1.31	3.08	1.77	1.05	77.12	0.18	0.38	0.38	0.83	0.61	0.26	0.32	2.67
2019	19189	19	Iowa	Winnebago County	Midwest	0	10534	10446	9969	8718	8537	658	7117	8248	609	2187	5063	5170	5669	5477	9860	9860	7630	12	5200	4577	2.16	10318	613	5.25	13.43	10.26	15.83	49.25	50.75	97.43	1.63	2.57	0.94	1.35	77.53	0.07	0.09	0.45	0.33	1.31	0	0.97	2.21
2019	19191	19	Iowa	Winneshiek County	Midwest	0	20262	20147	19409	17242	17014	1647	13265	16510	1050	3607	10299	10114	11913	11678	18014	18012	14301	98	8976	8257	2.18	20008	1050	8.7	10.91	7.13	21.93	49.64	50.36	97.86	0.85	2.14	1.29	0.63	80.25	0.13	0.25	0.08	0.82	0.38	0.04	0.33	2.78
2019	19193	19	Iowa	Woodbury County	Midwest	0	102586	101119	95200	80141	78592	5839	65818	75664	5243	24066	49326	50031	54287	51942	99792	99715	73367	1326	42260	39016	2.56	101611	5325	5.08	12.56	10.46	24.03	49.48	50.52	91.46	4.8	8.54	3.75	4.41	70.29	0.4	0.77	0.93	1.65	2.54	1.04	2.96	9.24
2019	19195	19	Iowa	Worth County	Midwest	0	7445	7338	7033	6179	6074	360	5275	5884	555	1430	3599	3872	4075	3889	7270	7270	5782	33	3524	3172	2.31	7342	557	7.76	15.38	11.26	25	50.44	49.56	98.86	0.9	1.14	0.24	0.6	78.8	0.16	0	0.04	0.04	0.33	0.13	0	0.92
2019	19197	19	Iowa	Wright County	Midwest	0	12739	12568	11964	10193	9979	458	8851	9682	828	2842	5406	5656	5929	5738	12499	12499	9507	121	6514	5718	2.19	12564	828	4.87	13.59	10.36	15.98	50.51	49.49	94.22	2.06	5.78	3.72	1.68	72.72	0	0.38	1.93	1.41	0.71	0.65	2.34	4.69
2019	20001	20	Kansas	Allen County	Midwest	0	12556	12429	11834	10220	10080	769	8560	9719	852	2422	5697	5768	6153	5873	12094	12092	9317	205	6318	5372	2.26	12353	852	7.09	17.79	16.05	12.03	49.51	50.49	98.33	1.1	1.67	0.57	0.72	76.85	0	0	0	0.57	0.87	0	0	1.92
2019	20003	20	Kansas	Anderson County	Midwest	0	7835	7808	7357	6183	6033	360	5225	5781	564	1856	3089	3279	3488	3368	7670	7653	5671	93	3743	3101	2.49	7708	564	3.83	13.86	10.53	22.78	49.66	50.34	99.3	0.33	0.7	0.37	0.33	73.63	0	0.37	0	0	0.03	0	0.01	1.51
2019	20005	20	Kansas	Atchison County	Midwest	0	16268	16083	15349	13153	12806	1037	10135	12449	967	3319	7246	7075	8016	7792	14910	14907	11254	287	6961	5958	2.48	16091	981	3.98	14.83	12.9	28.1	48.22	51.78	98.64	0.89	1.36	0.47	0.47	76.07	0.19	0.23	0	0.05	0.36	0.08	0.1	0.93
2019	20007	20	Kansas	Barber County	Midwest	0	4624	4591	4311	3661	3640	207	3216	3521	287	1002	2007	2086	2182	2127	4551	4551	3479	30	2801	1923	2.38	4582	287	4.71	18.59	20.05	16.33	50.87	49.13	97.99	0.52	2.01	1.49	0.43	74.65	0.09	0.74	0	0.67	1.74	0.19	0.84	2.6
2019	20009	20	Kansas	Barton County	Midwest	0	26453	26242	24840	21244	20859	1379	17859	20172	1530	5538	12606	13072	13809	13276	25853	25853	19786	400	12733	10624	2.45	26071	1546	5.59	15.04	11.33	32.54	49.29	50.71	94.28	1.64	5.72	4.08	1.42	72.57	0.91	1.3	0.74	1.13	0.3	0.38	1.66	6.55
2019	20011	20	Kansas	Bourbon County	Midwest	0	14608	14360	13585	11488	11219	800	9530	10859	941	3414	5878	6331	6566	6412	14106	14101	10441	204	7114	5636	2.52	14383	941	6.2	21	17.59	23.17	49.27	50.73	98.56	1.31	1.44	0.12	1.2	74.26	0	0	0.05	0.07	0.6	0	0.12	1.35
2019	20013	20	Kansas	Brown County	Midwest	0	9626	9501	9005	7590	7491	468	6548	7194	693	2013	4173	4494	4735	4575	9502	9497	7108	319	4751	3872	2.46	9535	701	3.13	15.49	13.73	21.2	49.21	50.79	98.62	0.73	1.38	0.65	0.21	74.3	0.05	0.1	0.21	0.29	0.4	0.13	0.08	1.58
2019	20015	20	Kansas	Butler County	Midwest	0	66698	66100	62731	52799	51717	4013	43819	49409	4897	15712	29277	30391	32227	31016	63505	63346	46580	848	26918	24870	2.57	64098	4899	5.16	12.35	9.85	15.1	50.63	49.37	96.41	2.24	3.59	1.36	1.49	73.06	0.06	0.42	0.46	0.41	0.83	0.1	0.38	2.91
2019	20017	20	Kansas	Chase County	Midwest	0	2637	2620	2516	2127	2108	130	1820	2034	189	489	1006	1102	1163	1111	2548	2548	1945	114	1494	1051	2.42	2548	189	6.14	13.97	12.48	22.03	51.35	48.65	97.91	1.14	2.09	0.95	0.83	76.19	0.42	0.27	0.23	0.04	0.52	0.12	0.24	1.63
2019	20019	20	Kansas	Chautauqua County	Midwest	0	3323	3281	3131	2702	2658	123	2388	2583	279	647	1273	1353	1463	1364	3269	3269	2532	63	2148	1456	2.24	3272	279	7.03	21.82	17.89	21.65	52.57	47.43	99.31	0.36	0.69	0.33	0.36	77.4	0	0	0.24	0.09	0	0.06	0	0.57
2019	20021	20	Kansas	Cherokee County	Midwest	0	20179	19997	19069	16266	15998	1087	13859	15399	1135	4063	8084	8447	8955	8566	19882	19882	15161	606	9875	7929	2.51	19992	1206	5.04	22.12	20.72	27.3	49.63	50.37	98.32	0.87	1.68	0.8	0.31	75.74	0.09	0.17	0.34	0.2	0.42	0	0.01	1.76
2019	20023	20	Kansas	Cheyenne County	Midwest	0	2665	2647	2518	2206	2162	139	1910	2097	218	526	1152	1257	1293	1269	2616	2616	2062	22	1504	1221	2.15	2630	218	1.23	15.67	15.17	10.87	49.76	50.24	95.35	1.13	4.65	3.53	0.75	75.65	0	1.5	0.86	1.16	0	0.6	0.99	5.08
2019	20025	20	Kansas	Clark County	Midwest	0	2026	2013	1869	1595	1564	64	1413	1525	173	428	892	961	1003	988	1955	1955	1462	56	1137	873	2.25	1963	173	4.19	16.61	11.97	9.62	51.83	48.17	97.09	1.63	2.91	1.28	1.04	73.99	0	0	1.18	0.1	0.8	0.16	1.12	3.91
2019	20027	20	Kansas	Clay County	Midwest	0	8082	8018	7577	6461	6347	346	5642	6060	930	1721	3691	3855	3954	3848	7936	7856	5921	173	4101	3514	2.26	7863	930	4.63	16.52	14.14	12.71	49.94	50.06	97.08	2.46	2.92	0.46	1.1	75.64	0.27	0	0.06	0.12	0.61	0	0.18	1.83
2019	20029	20	Kansas	Cloud County	Midwest	0	8938	8824	8327	7180	7121	427	6001	6829	590	1860	4107	4269	4566	4377	8501	8501	6541	68	4605	3689	2.33	8696	590	3.56	14.04	11.78	13.33	49.81	50.19	96.5	2.48	3.5	1.02	0.91	75.39	0.01	0.35	0.38	0.28	0	0.16	0.18	2.41
2019	20031	20	Kansas	Coffey County	Midwest	0	8254	8161	7819	6830	6718	393	5833	6475	785	1599	3806	3914	4304	4126	8132	8131	6376	105	4102	3585	2.27	8154	785	4.78	16.51	13.94	5.75	50.93	49.07	99.14	0.78	0.86	0.08	0.29	78.37	0	0	0	0.08	0.09	0	0.1	0.79
2019	20033	20	Kansas	Comanche County	Midwest	0	1740	1738	1673	1439	1420	92	1248	1354	95	345	854	916	954	925	1663	1663	1282	13	983	751	2.22	1668	99	8.29	15.17	8.39	26.67	53.22	46.78	98.16	1.44	1.84	0.4	0.23	77.41	0	0.4	0	0	0	0	0.06	2.51
2019	20035	20	Kansas	Cowley County	Midwest	0	35351	34898	33161	28356	27828	2061	23347	26920	2326	7268	14802	14891	16261	15488	33085	33060	24879	616	16168	13499	2.45	34140	2330	6.7	16.95	14.27	28.99	50.49	49.51	95.79	2.61	4.21	1.6	2.01	74.69	0.3	0.37	0.28	0.66	1.02	0.21	1.21	4
2019	20037	20	Kansas	Crawford County	Midwest	0	38968	38388	36637	31817	31401	2651	23261	30411	1949	7864	17917	17871	19487	18488	36940	36909	28594	348	18141	15284	2.42	38330	1990	4.61	15.71	13.54	23.89	50.03	49.97	95.82	1.99	4.18	2.19	1.4	76.06	0.25	0.33	0.14	1.46	1.54	0.36	0.63	3.73
2019	20039	20	Kansas	Decatur County	Midwest	0	2860	2841	2698	2406	2360	62	2147	2317	232	496	1153	1381	1410	1387	2779	2779	2251	10	1789	1442	1.94	2794	232	2.03	18.72	13.57	16.92	49.79	50.21	96.29	1.29	3.71	2.41	0.63	78.67	0	0	0.17	2.24	0.26	0	1.3	2
2019	20041	20	Kansas	Dickinson County	Midwest	0	18828	18609	17684	15163	14890	928	13044	14285	1777	3884	8332	8858	9346	8958	18398	18330	13958	451	9172	7911	2.34	18494	1788	6.86	17.21	12.41	31.53	50.39	49.61	96.57	2.44	3.43	0.99	0.92	75.24	0.13	0.2	0.62	0.04	0.38	0	0.05	1.98
2019	20043	20	Kansas	Doniphan County	Midwest	0	7684	7572	7308	6476	6380	785	5003	6201	551	1232	3597	3568	3942	3841	6932	6910	5467	157	3583	3046	2.28	7568	566	5	14.87	10.4	19.81	51.03	48.97	98.98	0.47	1.02	0.55	0.22	80.4	0	0.16	0.13	0.26	0.07	0	0	1.55
2019	20045	20	Kansas	Douglas County	Midwest	0	120290	119125	114197	101725	100418	9806	69728	97894	4805	20851	64067	64478	71171	68190	112036	111863	90061	626	50345	46936	2.38	119524	4869	5.55	11.34	9.48	9.06	49.6	50.4	91.95	3.32	8.05	4.73	2.39	76.96	0.16	0.24	1.11	3.22	3.56	0.15	0.7	7.35
2019	20047	20	Kansas	Edwards County	Midwest	0	2869	2853	2695	2321	2288	96	2113	2215	129	612	1264	1391	1450	1416	2780	2780	2126	12	1618	1308	2.12	2780	129	2.45	13.56	10.22	12.5	49.84	50.16	90.8	3.24	9.2	5.96	3.03	71.24	2.06	1.92	1.08	0.91	0.89	1.26	2.82	12.69
2019	20049	20	Kansas	Elk County	Midwest	0	2523	2506	2397	2078	2063	113	1884	1978	200	452	930	951	1025	967	2501	2501	1956	78	1762	1128	2.21	2501	200	3.85	24.51	23.9	49.12	48.87	51.13	98.89	0.75	1.11	0.36	0.48	78.08	0.08	0	0.08	0.2	0.38	0	0	2.21
2019	20051	20	Kansas	Ellis County	Midwest	0	28775	28473	27049	23378	22974	1691	17454	22449	1409	5821	15251	15655	16584	16115	27569	27564	21263	402	13254	11544	2.39	28547	1452	2.88	12.28	9.76	16.16	49.8	50.2	97.03	1.44	2.97	1.53	1.21	76.57	0.02	0.31	0.13	1.07	1.33	0.31	0.37	4.68
2019	20053	20	Kansas	Ellsworth County	Midwest	0	6231	6193	5906	5293	5231	249	4521	5067	394	1021	2513	2666	2783	2686	5309	5292	4201	52	3237	2388	2.24	5340	394	6.76	16.69	12.02	13.51	56.75	43.25	97.16	1.43	2.84	1.41	0.56	80.18	0.42	0	0.67	0.32	0.56	0	0.41	2.76
2019	20055	20	Kansas	Finney County	Midwest	0	36750	36128	33480	27264	26626	2438	21521	25450	946	10038	17771	18293	19385	18616	36114	36091	24939	797	13562	12519	2.89	36494	990	4.35	11.05	9.4	25.11	51.42	48.58	77.05	8.89	22.95	14.06	8.66	56.6	1.65	3.14	4.78	4.5	3.64	3.79	9.73	24.74
2019	20057	20	Kansas	Ford County	Midwest	0	34179	33698	31094	25437	24920	2169	20338	23797	924	9434	16263	16494	17641	16617	33503	33466	23191	498	12268	11344	2.95	33657	927	3.39	9.67	8.67	8.17	51.95	48.05	73.62	7.24	26.38	19.15	6.67	51.78	2.49	5.18	6.54	4.93	1.45	5.81	9.64	29.95
2019	20059	20	Kansas	Franklin County	Midwest	0	25558	25290	24024	20478	20200	1635	17113	19366	1650	5384	12100	12475	13226	12732	24809	24787	18805	282	11246	10118	2.47	25359	1657	3.39	14.47	11.53	27.91	49.09	50.91	97.67	1.5	2.33	0.83	0.92	75.07	0.27	0.01	0.1	0.45	0.1	0.09	0.2	1.15
2019	20061	20	Kansas	Geary County	Midwest	0	34025	33110	29921	24635	24234	1464	18276	18371	4273	9806	16606	16351	12569	12001	32911	28424	18120	450	15344	12684	2.61	28576	4822	3.65	13.54	13.14	18.66	53.41	46.59	90.2	7.44	9.8	2.36	4.69	67.1	0.11	0.31	1.11	0.83	3.36	0.22	1.17	11.74
2019	20063	20	Kansas	Gove County	Midwest	0	2644	2613	2487	2146	2124	75	1925	2076	146	530	1110	1264	1309	1288	2589	2589	2038	11	1409	1217	2.13	2597	150	5.19	16.71	9.38	30	50.3	49.7	97.77	1.06	2.23	1.17	0.83	77.38	0.53	0.3	0.19	0.15	0.28	0.32	0	1.85
2019	20065	20	Kansas	Graham County	Midwest	0	2519	2473	2400	2088	2055	100	1899	2005	184	462	1120	1205	1251	1229	2459	2459	1976	11	1479	1196	2.07	2490	184	4.09	19	13.87	17.65	50.06	49.94	98.29	0.48	1.71	1.23	0.48	78.52	0	0	0.08	1.15	1.21	0	0.63	1.04
2019	20067	20	Kansas	Grant County	Midwest	0	7467	7406	6876	5470	5362	491	4408	5087	259	2248	3203	3424	3684	3438	7384	7331	5018	48	2961	2551	2.9	7345	259	9.02	9.3	2.57	0	52.07	47.93	83.55	5.48	16.45	10.97	4.53	59.01	2.18	4.73	2.61	1.45	0.19	2.37	5.28	24
2019	20069	20	Kansas	Gray County	Midwest	0	6039	5958	5586	4569	4467	346	3778	4266	261	1665	2939	3115	3242	3158	5954	5954	4181	108	2444	2151	2.77	5954	263	1.47	10.3	7.94	42.31	50.19	49.81	87.28	4.09	12.72	8.63	2.88	62.79	0.86	3.36	2.32	2.09	0	0.75	2.77	13.59
2019	20071	20	Kansas	Greeley County	Midwest	0	1185	1180	1108	929	915	65	810	876	64	291	537	583	583	583	1154	1154	845	10	633	519	2.22	1154	64	6.47	18.46	16.42	0	50.3	49.7	88.27	5.57	11.73	6.16	4.64	68.69	0.42	2.53	1.77	1.43	0	1.62	1.9	15.52
2019	20073	20	Kansas	Greenwood County	Midwest	0	6081	6023	5784	5009	4962	269	4415	4763	518	1120	2732	2863	2944	2875	5995	5977	4684	124	4039	2769	2.17	5984	522	4.77	20.99	18.92	18.4	50.4	49.6	98.29	1.28	1.71	0.43	0.66	78.28	0	0	0.39	0.03	0.31	0	0.1	1.21
2019	20075	20	Kansas	Hamilton County	Midwest	0	2591	2576	2492	1971	1942	139	1665	1877	123	661	1052	1220	1240	1231	2591	2591	1877	42	1215	890	2.91	2591	123	8.26	14.05	13.4	3.85	54.53	45.47	82.67	4.98	17.33	12.35	3.32	61.64	0.69	2.16	2.66	6.83	0	2.57	6.62	11.28
2019	20077	20	Kansas	Harper County	Midwest	0	5594	5501	5210	4434	4377	279	3868	4215	382	1235	2232	2331	2516	2371	5438	5438	4063	77	3177	2265	2.4	5442	403	7.03	17.38	14.51	10.8	50.88	49.12	98.21	0.46	1.79	1.32	0.3	74.04	0	0.66	0.27	0.39	0	0.25	1.02	3.82
2019	20079	20	Kansas	Harvey County	Midwest	0	34503	34101	32364	27707	27155	2188	22727	26037	1887	7823	16314	16472	17621	17037	33100	33097	24778	255	14775	13290	2.49	33843	1897	4.85	14.78	10.41	20.74	49.73	50.27	95.77	1.69	4.23	2.54	1.09	73.27	0.1	0.36	0.7	1.38	0.55	0.78	0.81	3.42
2019	20081	20	Kansas	Haskell County	Midwest	0	4018	3963	3746	3079	3013	301	2482	2846	81	1063	1779	1876	1979	1916	3969	3949	2802	78	1686	1320	3.01	3954	96	1.13	7.31	5.64	0	50.2	49.8	80.54	7.74	19.46	11.72	6.69	60.43	1.77	4.16	4.53	1.27	0.08	1.41	4.59	22.08
2019	20083	20	Kansas	Hodgeman County	Midwest	0	1876	1869	1756	1556	1533	115	1310	1469	120	362	911	985	1025	989	1829	1829	1437	21	975	767	2.4	1844	120	3.19	15.62	13.24	9.76	50.96	49.04	94.56	1.23	5.44	4.21	0.48	74.57	0	0.8	0.8	2.61	1.54	0.74	0.11	4.84
2019	20085	20	Kansas	Jackson County	Midwest	0	13266	13129	12397	10549	10308	644	8930	9948	1140	2948	5781	6037	6414	6081	13073	13071	9812	241	5859	5465	2.4	13128	1140	4.31	17.27	15.42	38.92	49.95	50.05	98.3	1.04	1.7	0.66	0.65	74.37	0.06	0.02	0.26	0.32	0.2	0.19	0.22	2.32
2019	20087	20	Kansas	Jefferson County	Midwest	0	18890	18648	17900	15390	15139	1019	13246	14532	1460	4043	8939	9276	9805	9450	18633	18622	14298	256	8378	7575	2.46	18645	1475	6.9	14.81	11.59	29.85	50.61	49.39	99.31	0.43	0.69	0.25	0.28	76.73	0.2	0.02	0.03	0	0.02	0.04	0.04	1.41
2019	20089	20	Kansas	Jewell County	Midwest	0	2885	2846	2736	2424	2394	135	2200	2330	230	489	1106	1172	1247	1220	2829	2829	2299	33	2025	1380	2.07	2854	230	7.93	16.82	11.32	16.07	51.06	48.94	98.61	0.42	1.39	0.97	0.31	79.79	0.66	0	0.31	0	0	0	0	1.28
2019	20091	20	Kansas	Johnson County	Midwest	0	591506	585041	553561	471203	462774	29779	399177	445549	28124	137456	295986	316858	332189	322681	585678	585313	441530	4620	241767	228592	2.57	587461	28353	3.31	9.06	6.72	14.94	49.04	50.96	90.3	5.02	9.7	4.67	4.18	71.16	0.25	0.51	1.75	2.15	2.94	0.46	1.48	7.52
2019	20093	20	Kansas	Kearny County	Midwest	0	3907	3840	3595	2969	2891	278	2306	2784	151	908	1468	1639	1696	1659	3820	3820	2724	158	1567	1201	3.2	3847	151	1.34	12.76	9.78	3.37	47.61	52.39	85.13	6.42	14.87	8.45	4.68	62.89	1.05	2.76	2.89	1.74	0.42	0	2.61	13.85
2019	20095	20	Kansas	Kingman County	Midwest	0	7340	7245	6957	6035	5882	325	5200	5700	571	1555	3346	3519	3753	3576	7217	7217	5597	63	3847	3133	2.3	7218	571	6.05	14.16	9.95	14.59	50.01	49.99	98.68	0.57	1.32	0.75	0.33	76.91	0.38	0.37	0	0	0.03	0.01	0	3.54
2019	20097	20	Kansas	Kiowa County	Midwest	0	2505	2489	2338	2032	2007	208	1617	1917	135	536	1096	1131	1250	1212	2307	2307	1733	7	1232	985	2.35	2439	138	4.08	13.94	9.14	38.71	48.54	51.46	94.49	2.71	5.51	2.79	1.36	74.21	0.24	0.4	2.04	0.12	0.17	0	0.38	6.5
2019	20099	20	Kansas	Labette County	Midwest	0	20119	19852	18795	16163	15855	948	13830	15333	1159	4137	9063	9314	9844	9518	19672	19672	15025	444	10058	8176	2.39	19780	1167	5.64	19.76	17.62	37.21	49.22	50.78	98.79	0.99	1.21	0.22	0.4	76.01	0	0.06	0.07	0.08	0.05	0.08	0.33	2.45
2019	20101	20	Kansas	Lane County	Midwest	0	1564	1530	1461	1260	1247	115	1067	1177	111	334	765	821	887	864	1559	1559	1172	0	970	757	2.06	1559	111	3.1	15.2	12.89	0	51.02	48.98	96.55	2.81	3.45	0.64	2.49	74.62	0	0.26	0.19	0.19	1.37	0	0.41	4.11
2019	20103	20	Kansas	Leavenworth County	Midwest	0	80745	79674	75540	64729	63772	4108	54570	59263	9294	17322	35493	36611	37185	35647	74940	73051	54134	1259	29771	27253	2.75	73546	9567	4.04	14.35	11.3	24.71	53.6	46.4	95.4	3.41	4.6	1.19	1.47	75.14	0.12	0.23	0.34	0.5	1	0.02	0.35	3.32
2019	20105	20	Kansas	Lincoln County	Midwest	0	3044	3015	2899	2483	2434	156	2132	2357	235	605	1254	1373	1490	1440	2939	2939	2295	34	1853	1248	2.39	2982	235	11.06	18.28	10.78	33.85	51.28	48.72	99.41	0.3	0.59	0.3	0.07	77.14	0.2	0.03	0.07	0	0	0	0	2.21
2019	20107	20	Kansas	Linn County	Midwest	0	9671	9578	9136	7891	7761	472	6840	7475	703	2059	3980	4260	4486	4302	9582	9582	7416	107	5616	4497	2.14	9612	708	1.96	17.9	15.63	42.91	50.12	49.88	99.4	0.47	0.6	0.13	0.25	77.16	0.03	0	0.1	0	0.31	0	0.03	0.68
2019	20109	20	Kansas	Logan County	Midwest	0	2805	2777	2608	2240	2213	149	1915	2108	163	665	1324	1429	1449	1425	2770	2765	2073	26	1442	1153	2.4	2765	163	2.46	14.25	9.93	31.11	50.2	49.8	97.9	0.71	2.1	1.39	0.71	73.94	0	0.82	0	0.57	0	0	1.04	1.57
2019	20111	20	Kansas	Lyon County	Midwest	0	33251	32908	31289	27015	26599	2230	19903	25773	1661	6675	16194	16376	18327	17330	31606	31575	24409	369	15334	13569	2.34	32850	1696	4.15	13.24	11.92	14.83	48.44	51.56	89.44	3.28	10.56	7.27	2.93	70.88	1.33	1.79	1.7	2.46	1.73	0.74	2.37	9.07
2019	20113	20	Kansas	McPherson County	Midwest	0	28567	28277	26958	23276	22965	1687	19422	22000	1429	6110	14043	14198	15125	14832	27176	27124	20682	124	13258	12334	2.21	27840	1441	4.41	13.08	9.35	23.7	49.25	50.75	97.84	1.4	2.16	0.77	0.81	76.43	0.14	0.08	0.13	0.41	0.13	0.01	0.28	2.53
2019	20115	20	Kansas	Marion County	Midwest	0	11964	11861	11356	9842	9692	681	8204	9381	772	2369	5301	5383	5936	5726	11178	11176	8600	187	6000	4846	2.3	11603	777	6.2	15.28	11.01	16.85	50.1	49.9	98.28	1.3	1.72	0.42	0.6	78	0.02	0	0	0.4	0.71	0	0.1	2.02
2019	20117	20	Kansas	Marshall County	Midwest	0	9749	9637	9132	7807	7677	477	6779	7376	686	2157	4505	4808	5017	4854	9550	9517	7235	105	4918	4085	2.35	9575	695	2.91	15.42	14.34	18.13	50.13	49.87	98.3	1.17	1.7	0.53	0.59	75.59	0.04	0	0.19	0.3	0.23	0	0.22	1.99
2019	20119	20	Kansas	Meade County	Midwest	0	4180	4141	3917	3329	3251	243	2754	3129	178	1002	1936	2097	2130	2103	4053	4053	3006	36	1991	1689	2.4	4057	188	3.62	9.98	5.45	25	50	50	88.88	4.78	11.12	6.34	4.31	69.14	0.79	2.3	2.27	0.98	0.61	0.56	2.58	12.51
2019	20121	20	Kansas	Miami County	Midwest	0	33417	33013	31514	26655	26236	1767	22700	25116	2172	7533	15354	16478	17140	16663	32727	32661	24561	410	13719	12835	2.55	32744	2189	3.43	12.49	10.07	23.22	49.85	50.15	98.46	0.76	1.54	0.78	0.48	74.64	0.07	0.07	0.11	0.53	0.48	0	0.31	1.14
2019	20123	20	Kansas	Mitchell County	Midwest	0	6145	6062	5741	4978	4914	391	4150	4772	414	1302	2525	2607	2829	2728	5912	5912	4558	0	3292	2570	2.31	5999	414	4.22	17	12.19	36.15	50.85	49.15	97.9	1.86	2.1	0.24	1.03	77.41	0.1	0.03	0	0.11	0.07	0	0	1.86
2019	20125	20	Kansas	Montgomery County	Midwest	0	32521	32109	30475	26031	25588	1563	21944	24801	2375	6953	13919	14224	15262	14494	31583	31583	23933	487	16467	13576	2.33	32010	2375	5.82	18.98	16.19	30.37	49.83	50.17	97.16	1.59	2.84	1.25	1.33	75.18	0.07	0.28	0.45	0.46	0.3	0.25	1.07	2.45
2019	20127	20	Kansas	Morris County	Midwest	0	5566	5527	5249	4564	4495	237	4041	4359	512	1110	2525	2668	2786	2719	5482	5477	4280	56	3215	2280	2.41	5482	516	6.41	16.75	10.88	37.31	49.82	50.18	96.95	1.85	3.05	1.2	0.66	77.2	0.16	0.31	0.05	0.68	0.5	0.04	0.63	2.72
2019	20129	20	Kansas	Morton County	Midwest	0	2754	2739	2622	2201	2183	242	1862	2054	162	608	999	1118	1180	1150	2675	2675	1977	46	1461	1038	2.58	2677	165	2	16.29	14	54.95	49.93	50.07	88.85	4.68	11.15	6.46	4.58	68.37	1.16	1.56	2.03	1.71	0.23	1.14	2.14	13.58
2019	20131	20	Kansas	Nemaha County	Midwest	0	10121	9981	9376	7911	7809	604	6623	7433	556	2514	5000	5232	5359	5292	9796	9796	7159	50	4600	4007	2.45	9847	556	1.53	12.77	9.7	18.5	50.66	49.34	99	0.67	1	0.33	0.49	73.17	0.03	0.08	0.1	0.12	0.06	0.09	0.04	1.93
2019	20133	20	Kansas	Neosho County	Midwest	0	16108	15856	15001	12799	12649	1026	10778	12120	880	3556	6888	7060	7563	7207	15575	15575	11688	195	7744	6601	2.37	15918	899	4.41	18.63	16.19	44.16	49.57	50.43	97.34	0.73	2.66	1.93	0.37	74.03	0	0	0.5	1.43	0.12	0	0.65	2.49
2019	20135	20	Kansas	Ness County	Midwest	0	2876	2817	2687	2346	2315	82	2102	2259	202	582	1248	1364	1408	1389	2816	2816	2214	20	1712	1269	2.23	2831	202	2.27	15.12	10.01	5.71	51.18	48.82	91.86	3.23	8.14	4.9	2.19	75	0.31	0.7	1.39	2.5	0	0.86	1.34	5.28
2019	20137	20	Kansas	Norton County	Midwest	0	5446	5408	5108	4573	4453	174	3992	4389	315	1013	2281	2323	2379	2350	4562	4562	3535	5	2542	1830	2.5	4592	315	1.23	11.87	9.54	2.44	55.42	44.58	97.67	0.48	2.33	1.85	0.35	78.74	0.68	0.28	0.72	0.18	0.29	0.12	1.39	1.17
2019	20139	20	Kansas	Osage County	Midwest	0	15881	15690	14998	12873	12660	804	10992	12121	1433	3332	6874	7213	7796	7406	15596	15541	11950	201	7595	6607	2.37	15655	1447	6.05	17.57	14.56	31.82	50.08	49.92	98.67	1.16	1.33	0.17	0.51	76.5	0.09	0	0.01	0.06	0.1	0.05	0.17	1.61
2019	20141	20	Kansas	Osborne County	Midwest	0	3530	3481	3323	2910	2864	132	2536	2785	210	668	1659	1740	1780	1751	3415	3415	2686	36	2180	1648	2.08	3430	210	3.09	17.11	11.73	53.19	50	50	99.04	0.76	0.96	0.2	0.68	78.7	0	0	0.11	0.08	0.12	0	0	2.44
2019	20143	20	Kansas	Ottawa County	Midwest	0	5822	5782	5522	4779	4705	335	4084	4483	373	1222	2680	2857	2998	2927	5732	5727	4398	56	2788	2446	2.35	5732	373	4.5	13.4	9.08	1.64	51.48	48.52	98.57	0.82	1.43	0.6	0.43	76.67	0.41	0	0	0.19	0	0	0.22	1.32
2019	20145	20	Kansas	Pawnee County	Midwest	0	6629	6571	6308	5728	5576	288	4956	5405	552	1030	2603	2685	2761	2694	5545	5545	4405	37	3157	2448	2.27	5575	552	3.5	17.35	14.25	36.8	55.36	44.64	98.34	0.91	1.66	0.75	0.42	81.01	0.15	0.26	0.09	0.26	0.06	0	0.4	2
2019	20147	20	Kansas	Phillips County	Midwest	0	5340	5255	5033	4351	4291	239	3728	4142	397	1127	2466	2562	2697	2621	5208	5208	4049	19	3091	2316	2.26	5245	397	4.77	15.86	9.78	5.71	49.27	50.73	98.01	0.71	1.99	1.27	0.52	76.29	0.02	0.39	0.47	0.39	0.72	0.22	0.2	1.19
2019	20149	20	Kansas	Pottawatomie County	Midwest	0	23847	23570	21985	17971	17684	1371	15081	16572	1528	6666	10849	11321	11555	11216	23487	23242	16295	241	9649	8698	2.7	23357	1531	2.18	9.76	9.02	14.43	50.04	49.96	96.68	1.84	3.32	1.48	0.78	69.04	0.29	0.38	0.57	0.24	0.55	0.27	0.66	3.23
2019	20151	20	Kansas	Pratt County	Midwest	0	9452	9366	8708	7403	7271	569	6102	6956	510	2117	4340	4383	4655	4493	8980	8895	6555	78	4480	3652	2.47	9220	513	5.35	11.75	7.2	26.09	49.98	50.02	96.97	1.66	3.03	1.36	0.87	73.19	0.44	0.29	0.08	0.55	0.11	0.79	1.03	4.77
2019	20153	20	Kansas	Rawlins County	Midwest	0	2502	2462	2362	2070	2042	61	1846	1989	183	453	1066	1229	1276	1255	2442	2442	1952	28	1418	1176	2.1	2465	183	10.14	18.86	12.35	10	51.04	48.96	96.16	1.28	3.84	2.56	1	77.1	0.48	0	1.28	0.8	0	0.42	1.02	5.5
2019	20155	20	Kansas	Reno County	Midwest	0	62765	62072	59224	51026	50085	3311	43069	48476	3965	13200	27969	28964	30720	29344	59870	59831	45837	614	28495	25014	2.4	60274	4077	5.93	15.01	11.44	21.63	50.31	49.69	96.77	1.29	3.23	1.94	0.89	75.59	0.36	0.43	0.69	0.47	0.27	0.14	0.68	4.55
2019	20157	20	Kansas	Republic County	Midwest	0	4658	4625	4416	3856	3821	181	3414	3688	340	830	2086	2244	2302	2264	4538	4538	3600	68	2873	2218	2.06	4570	340	2.58	12.45	8.36	11.5	48.18	51.82	98.13	1.07	1.87	0.79	0.58	78.66	0.04	0	0.11	0.64	0	0.25	0.07	1.18
2019	20159	20	Kansas	Rice County	Midwest	0	9658	9537	9075	7821	7699	598	6234	7447	489	2017	4503	4456	4924	4715	8934	8934	6770	102	4590	3917	2.29	9445	499	3.62	16.2	13.81	23.81	50.25	49.75	94.94	1.41	5.06	3.66	1.04	73.59	0.41	1.04	1.75	0.46	0.78	0.3	0.9	5.17
2019	20161	20	Kansas	Riley County	Midwest	0	75056	74189	70844	64458	63661	7054	37747	56252	4535	11514	39529	36089	38632	36374	65183	62550	50349	366	30912	26490	2.46	68256	5160	4.66	11.2	9.26	21	52.96	47.04	90.26	4.2	9.74	5.55	2.56	78.32	0.29	0.2	1.07	3.99	3.42	0.2	0.89	7.08
2019	20163	20	Kansas	Rooks County	Midwest	0	5053	5007	4730	4135	4082	274	3586	3936	344	1039	2290	2442	2543	2465	4862	4862	3750	68	2746	2176	2.23	4867	344	5.19	15.33	9.36	16.25	48.05	51.95	98.99	0.83	1.01	0.18	0.53	77.72	0.06	0.12	0	0	0.21	0	0.02	1.27
2019	20165	20	Kansas	Rush County	Midwest	0	3022	2976	2837	2489	2436	108	2185	2362	210	647	1299	1405	1498	1436	2945	2945	2291	6	1858	1421	2.08	2951	210	4.55	15.22	11.63	26.92	49.74	50.26	99.44	0.46	0.56	0.1	0.46	78.06	0	0	0	0.1	0.35	0	0	1.55
2019	20167	20	Kansas	Russell County	Midwest	0	6948	6908	6549	5725	5721	427	5041	5501	453	1425	2953	3035	3355	3135	6833	6833	5386	13	3878	3015	2.26	6833	453	1.38	20.55	17.61	5.07	49.67	50.33	96.49	1.67	3.51	1.84	0.35	77.33	1.78	0	0	0.06	0.21	0.02	0.87	1.66
2019	20169	20	Kansas	Saline County	Midwest	0	54701	53940	51210	44002	43320	2731	37090	41730	3716	12132	26340	26823	28504	27568	53215	53085	40483	369	24377	21959	2.42	53934	3799	5.49	15.34	13.08	17.08	49.63	50.37	93.35	3.52	6.65	3.13	2.73	73.77	0.35	0.48	1.21	1.1	1.71	0.22	1.22	6.57
2019	20171	20	Kansas	Scott County	Midwest	0	4917	4817	4578	3803	3773	238	3221	3581	181	1266	2237	2477	2530	2502	4829	4807	3493	48	2163	1967	2.46	4807	185	2.36	9.28	5.78	7.95	51.96	48.04	91.95	3.5	8.05	4.56	2.99	68.72	0	0.89	3.66	0	0.07	2.16	1.16	5.66
2019	20173	20	Kansas	Sedgwick County	Midwest	0	513375	506586	477154	402262	394766	26804	332612	378309	31149	119769	240203	247491	263005	249591	506720	505001	373894	8759	219116	197229	2.57	507552	31794	4.84	13.38	11.62	17.15	49.39	50.61	90.62	4.73	9.38	4.65	3.91	69.84	0.59	1	1.35	1.72	3.21	0.63	1.85	9.39
2019	20175	20	Kansas	Seward County	Midwest	0	22349	21874	20333	16323	15841	1330	12923	15276	540	6280	10424	10610	11437	10870	21737	21737	14808	556	8240	7321	2.98	22151	541	2.47	6.88	5.25	20.22	51.05	48.95	68.97	10.89	31.03	20.14	10.5	49.04	3.07	4.36	8.2	4.51	2.03	6.85	12.26	29.69
2019	20177	20	Kansas	Shawnee County	Midwest	0	177852	175766	166629	142722	140248	9003	120578	135253	12687	38135	81967	84264	89359	85691	173158	172885	131534	2266	80012	72267	2.39	174349	12707	3.6	13.54	11.21	14.93	48.34	51.66	95.46	2.18	4.54	2.36	1.69	74.09	0.18	0.44	1.06	0.69	0.92	0.28	0.93	5.3
2019	20179	20	Kansas	Sheridan County	Midwest	0	2506	2447	2367	2021	1961	73	1817	1912	171	553	1146	1292	1342	1308	2467	2467	1883	29	1250	1134	2.18	2477	171	7.41	14.17	8.07	34.04	51.32	48.68	97.01	1.36	2.99	1.64	0.92	74.66	0	0.6	0.76	0.28	0	0.46	0.21	4.86
2019	20181	20	Kansas	Sherman County	Midwest	0	5938	5874	5543	4762	4708	286	4095	4520	240	1321	2502	2742	3039	2931	5736	5721	4319	72	3128	2544	2.25	5861	240	6.13	14.4	9.73	0	51.97	48.03	96.08	1.38	3.92	2.54	1.3	74	0.72	1.6	0.17	0.05	0.94	0.13	0.32	8.71
2019	20183	20	Kansas	Smith County	Midwest	0	3627	3599	3439	3043	3013	167	2701	2918	305	668	1599	1690	1793	1745	3553	3553	2858	3	2244	1701	2.09	3567	305	4.8	17.97	13.21	16.92	49.52	50.48	98.59	0.61	1.41	0.8	0.17	79.74	0.11	0	0.03	0.66	0.15	0	0.06	0.96
2019	20185	20	Kansas	Stafford County	Midwest	0	4181	4155	3920	3389	3315	195	2886	3210	236	848	1866	1992	2107	2017	4051	4051	3093	88	2345	1771	2.29	4064	236	3.71	14.52	12.18	3.57	50.85	49.15	94.36	2.94	5.64	2.7	2.63	74.17	0.26	1.46	0.67	0.31	0.51	0.13	2.09	4.97
2019	20187	20	Kansas	Stanton County	Midwest	0	2052	2026	1901	1531	1521	153	1275	1438	42	590	807	914	931	917	2022	2022	1408	14	1013	733	2.76	2022	42	2.44	15.38	9.81	0	49.22	50.78	88.55	4.97	11.45	6.48	4.97	64.13	0.68	2.05	1.56	2.19	0.68	0	2.58	28.72
2019	20189	20	Kansas	Stevens County	Midwest	0	5603	5594	5184	4207	4095	219	3521	3944	209	1556	2304	2475	2642	2493	5491	5480	3833	55	2329	1814	3.03	5480	209	3.7	10.29	6.14	2.33	50.63	49.37	80.47	3.52	19.53	16.01	3.52	56.2	0.93	3.52	7.66	3.91	0.35	0.71	9.47	17.94
2019	20191	20	Kansas	Sumner County	Midwest	0	23114	22833	21720	18403	18084	1211	15616	17427	1443	5158	9901	10456	10961	10559	22532	22528	16954	351	10993	9416	2.4	22637	1443	5.01	15.76	13.33	24.25	50	50	98.14	1.4	1.86	0.47	0.69	75.02	0.06	0.24	0	0.17	0.36	0	0.38	1.83
2019	20193	20	Kansas	Thomas County	Midwest	0	7810	7738	7247	6301	6175	576	5015	6037	348	1594	3875	4078	4328	4232	7380	7380	5665	81	3593	3375	2.2	7701	357	9.98	14.02	9.52	27.27	48.31	51.69	94.65	1.59	5.35	3.76	1.47	73.71	0.26	0.29	1.49	1.73	1.03	0.65	0.07	2.97
2019	20195	20	Kansas	Trego County	Midwest	0	2840	2840	2736	2464	2401	99	2133	2333	242	468	1544	1596	1625	1603	2756	2752	2264	16	1669	1379	2	2753	242	11.45	15.04	8.19	25.42	50.07	49.93	97.82	1.87	2.18	0.32	1.69	82.01	0	0	0	0.32	0	0	0	0.22
2019	20197	20	Kansas	Wabaunsee County	Midwest	0	6889	6823	6483	5539	5463	411	4724	5242	503	1503	3087	3371	3469	3379	6765	6758	5147	100	3294	2744	2.48	6787	513	5.98	15.74	12.73	17.11	50.66	49.34	97.95	1.77	2.05	0.28	0.93	75.92	0	0	0.09	0.19	0.4	0.03	0.14	1.48
2019	20199	20	Kansas	Wallace County	Midwest	0	1574	1546	1471	1229	1208	61	1070	1165	120	359	648	757	777	772	1549	1549	1140	48	781	636	2.44	1549	120	2.2	15.43	9.48	26.19	48.79	51.21	95.3	2.8	4.7	1.91	2.03	72.24	0	1.65	0	0.25	0	0.88	0.95	1.16
2019	20201	20	Kansas	Washington County	Midwest	0	5493	5435	5127	4462	4430	251	3857	4261	347	1169	2501	2612	2684	2637	5348	5348	4132	41	2932	2332	2.29	5364	347	2.52	13.24	8.56	31.33	51.1	48.9	97.31	0.78	2.69	1.91	0.73	75.91	0.05	0.86	0.44	0.56	0.04	0.41	0.6	1.33
2019	20203	20	Kansas	Wichita County	Midwest	0	2130	2105	2016	1752	1691	112	1500	1595	96	468	942	1069	1152	1119	2100	2100	1565	39	1102	934	2.25	2100	119	7.85	19.29	18.94	26.67	46.9	53.1	85.77	3.24	14.23	10.99	2.54	65.16	0.61	4.23	3.66	2.49	0.69	3.27	2.28	18.8
2019	20205	20	Kansas	Wilson County	Midwest	0	8688	8561	8103	6969	6876	470	5997	6603	504	1708	3715	3879	4200	3993	8464	8464	6464	229	4682	3712	2.3	8549	505	7.72	21.18	19.5	13.29	49.04	50.96	98.66	1.07	1.34	0.26	0.81	75.74	0.13	0.02	0.1	0.01	0.1	0	0.21	1.06
2019	20207	20	Kansas	Woodson County	Midwest	0	3157	3121	2971	2586	2549	141	2308	2471	248	512	1284	1329	1479	1340	3082	3082	2463	66	2021	1434	2.2	3149	248	8.89	21.02	16.66	36.45	50.87	49.13	99.33	0.63	0.67	0.03	0.16	78.24	0	0	0.03	0	0	0	0.1	0.84
2019	20209	20	Kansas	Wyandotte County	Midwest	0	164861	162410	151574	125833	123648	8695	104412	118778	7856	39565	73335	75094	81958	76548	163000	162857	117751	3887	68095	60128	2.72	163593	7928	4.82	14.35	12.32	23.72	49.62	50.38	82.57	4.15	17.43	13.28	3.55	60.37	1.25	2.78	5.14	4.12	3.47	2.2	6.16	13.35
2019	21001	21	Kentucky	Adair County	South	0	19222	19146	18249	16191	15997	1367	13199	15473	1104	3231	7327	7344	8336	7857	17791	17791	14195	324	8609	6977	2.56	18949	1104	5.12	21	18.76	30.77	49.63	50.37	98.29	0.44	1.71	1.26	0.35	79.23	0	0	0.42	0.84	0.51	0	0.21	2.28
2019	21003	21	Kentucky	Allen County	South	0	20944	20746	19592	16780	16455	887	14417	15941	1046	4366	7981	8511	9201	8744	20655	20634	15750	422	9482	7605	2.72	20732	1046	5.72	20.87	20.12	44.5	49.92	50.08	97.9	1.12	2.1	0.98	0.87	75.23	0.16	0.53	0.25	0.05	0.13	0.02	0.34	4.44
2019	21005	21	Kentucky	Anderson County	South	0	22409	22146	20975	18027	17660	894	15369	17061	1180	4379	10096	10407	11270	10461	22171	22171	16958	499	9410	8694	2.57	22306	1180	4.47	19.16	17.95	38.77	48.98	51.02	98.8	0.39	1.2	0.81	0.29	75.46	0.1	0.31	0.1	0.3	0.21	0	0.27	1.69
2019	21007	21	Kentucky	Ballard County	South	0	8032	7902	7611	6588	6442	370	5624	6267	680	1482	3185	3266	3536	3319	7891	7891	6148	181	3917	3065	2.58	7913	680	10.59	17.17	12.6	19.03	49.38	50.62	96.71	2.9	3.29	0.39	2.09	77.7	0.16	0.04	0.02	0.16	0.26	0	0.04	3.47
2019	21009	21	Kentucky	Barren County	South	0	43884	43136	41070	35237	34711	2264	29872	33395	2036	8926	17318	18124	19944	18598	42803	42794	32724	847	19682	16931	2.55	43167	2059	8.34	20.81	20.21	25.64	48.12	51.88	97.51	1.02	2.49	1.47	0.47	74.71	0.16	0.34	0.48	0.49	0.35	0.06	0.12	3.53
2019	21011	21	Kentucky	Bath County	South	0	12355	12176	11525	9702	9493	662	8210	9150	638	2624	4424	4602	5195	4895	12232	12232	9076	363	5496	4827	2.54	12281	671	9.11	25.89	23.93	23.37	49.71	50.29	99.18	0.45	0.82	0.37	0.14	73.69	0	0.06	0.03	0.28	0.49	0.03	0.02	3.28
2019	21013	21	Kentucky	Bell County	South	0	26791	26463	25188	22042	21730	1222	18922	21092	1041	4197	7197	7350	8409	7569	25965	25965	20317	1055	13235	10624	2.44	26033	1054	7.12	30.59	30.5	54.3	49.17	50.83	99.43	0.32	0.57	0.25	0.19	78.53	0	0.03	0.07	0.15	0	0	0.05	0.28
2019	21015	21	Kentucky	Boone County	South	0	130820	129588	122131	102258	100352	7091	85741	96127	8550	31053	62524	66307	70331	67668	129192	129086	95334	2019	49443	46997	2.76	129906	8685	5.96	11.54	9.18	16.94	49.65	50.35	93.86	2.66	6.14	3.48	2.24	70.58	0.13	0.51	1.04	1.8	1.33	0.29	1.28	4.15
2019	21017	21	Kentucky	Bourbon County	South	0	20058	19771	18823	16271	16032	926	14060	15523	1207	3903	8590	9120	9793	9284	19655	19655	15269	391	9064	8106	2.44	19821	1207	5.27	17.47	14.97	18.34	47.95	52.05	94.45	1.51	5.55	4.04	1.12	73.59	0.05	0.95	2.81	0.23	0.82	0.87	1.88	3.44
2019	21019	21	Kentucky	Boyd County	South	0	47682	47215	44910	39331	38746	2240	34109	37522	3463	8393	17544	17937	19909	18345	45701	45701	35861	1247	21674	18210	2.52	45933	3511	9.03	23.44	22.42	26.97	50.03	49.97	98.15	1.27	1.85	0.57	0.53	78.19	0.07	0.07	0.1	0.34	0.26	0	0.13	1.15
2019	21021	21	Kentucky	Boyle County	South	0	29972	29735	28466	25051	24796	2158	20026	23990	1508	4897	11228	11276	13004	12253	26694	26694	20998	568	12490	11023	2.44	28528	1512	4.6	17.11	14.97	20.25	50.07	49.93	97.01	1.37	2.99	1.62	0.86	78.47	0.17	0.08	0.51	0.87	0.73	0.11	0.47	2.2
2019	21023	21	Kentucky	Bracken County	South	0	8305	8214	7775	6659	6504	348	5726	6316	327	1674	3461	3629	3830	3665	8204	8204	6285	207	3885	3318	2.49	8274	337	2.26	13.39	11.9	16.86	50.38	49.62	99.34	0.46	0.66	0.2	0.17	75.85	0.2	0	0	0	0.13	0	0.04	2.03
2019	21025	21	Kentucky	Breathitt County	South	0	12977	12768	12162	10811	10661	591	9207	10335	432	1951	3742	3747	4346	3911	12686	12686	10178	486	6358	5358	2.35	12843	432	9.64	33.37	34.12	33.54	50.2	49.8	99.24	0.57	0.76	0.18	0.33	79.46	0.04	0	0.15	0	0.16	0	0	0.47
2019	21027	21	Kentucky	Breckinridge County	South	0	20176	19937	19020	16408	16057	954	14050	15551	1548	3971	7043	7408	8495	7714	19798	19798	15253	364	10829	7598	2.61	19912	1551	9.08	22.46	19.66	37.28	50.42	49.58	98.9	0.66	1.1	0.44	0.37	76.68	0.01	0.1	0	0.32	0.14	0.19	0.44	2.38
2019	21029	21	Kentucky	Bullitt County	South	0	80171	79384	76087	65926	64829	4136	55897	62395	5454	14971	38218	39577	41978	40256	79391	79321	62023	1710	31463	29690	2.69	79729	5513	4.89	16.22	13.26	20.01	49.98	50.02	97.89	1.34	2.11	0.77	0.88	77.23	0.07	0.01	0.26	0.43	0.19	0.01	0.26	1.61
2019	21031	21	Kentucky	Butler County	South	0	12764	12669	12020	10403	10233	614	8989	9873	853	2405	4841	5041	5491	5179	12500	12500	9687	276	5954	4958	2.53	12548	857	8.77	21.68	17.15	42.7	50.3	49.7	97.95	0.34	2.05	1.72	0.26	75.69	0	0.45	0.99	0.27	0.1	0.52	1.25	1.76
2019	21033	21	Kentucky	Caldwell County	South	0	12702	12527	12007	10322	10143	547	8957	9867	678	2597	4851	5090	5497	5238	12587	12587	9752	142	6291	5163	2.43	12587	678	7.3	24.37	21.51	21.01	49.2	50.8	97.74	1.45	2.26	0.81	1.08	76.87	0	0	0.81	0	0.02	0	0.12	2.08
2019	21035	21	Kentucky	Calloway County	South	0	38837	38507	36859	32950	32582	3234	24156	31762	1960	6135	17239	16153	19132	18318	35042	35006	28151	508	18820	14996	2.34	38465	1988	8.36	16.65	15.64	21.04	48.5	51.5	94.74	2.71	5.26	2.55	1.35	79.5	0.06	0.14	0.58	1.77	1.14	0.02	0.38	3.04
2019	21037	21	Kentucky	Campbell County	South	0	92861	91884	87473	76621	75592	5432	63705	73175	5164	17039	44302	45661	48952	46997	89468	89459	70071	1829	40312	36746	2.43	91367	5196	3.5	12.15	9.83	17.53	48.9	51.1	97.28	1.61	2.72	1.11	1.07	77.81	0.05	0.06	0.14	0.86	0.6	0.04	0.24	3.06
2019	21039	21	Kentucky	Carlisle County	South	0	4784	4752	4470	3865	3805	212	3355	3694	283	990	1723	1831	1936	1865	4725	4725	3635	80	2476	1980	2.39	4725	286	1.56	13.99	12.46	7.75	48.87	51.13	97.43	2.42	2.57	0.15	1.09	77.09	0	0	0.08	0.06	0.31	0	0.25	1.21
2019	21041	21	Kentucky	Carroll County	South	0	10671	10461	9879	8293	8197	404	7178	7905	669	1906	4359	4447	4841	4458	10276	10261	7640	618	4715	4101	2.52	10391	699	2.44	15.87	14.18	33.53	51.22	48.78	97.37	0.67	2.63	1.96	0.62	72.26	0.02	0.83	1.02	0.08	0.32	1.07	0.03	2.93
2019	21043	21	Kentucky	Carter County	South	0	27159	26805	25500	22137	21804	1467	18616	21096	1076	5153	8338	8290	9258	8723	26333	26321	20384	695	12503	9606	2.75	26838	1077	5.26	19.79	17.47	15.03	49.14	50.86	99.36	0.18	0.64	0.46	0.04	77.26	0.03	0	0.17	0.27	0.02	0	0.24	0.73
2019	21045	21	Kentucky	Casey County	South	0	15885	15751	14945	12950	12695	747	11006	12282	739	3015	5389	5593	6153	5659	15455	15455	11917	319	7515	6099	2.53	15511	759	5.87	21.33	18.27	32.14	48.78	51.22	98.7	0.38	1.3	0.92	0.16	76.46	0.03	0	0.6	0.3	0.03	0.16	0.45	2.54
2019	21047	21	Kentucky	Christian County	South	0	71414	70349	64742	54608	53792	3862	40647	44326	5461	16850	30383	26165	25434	23554	64512	61371	42498	1453	29912	25721	2.52	61799	5858	6.52	17.94	17.8	23.03	53.16	46.84	95.94	2.93	4.06	1.13	1.74	71.95	0.05	0.15	0.51	0.42	1.07	0.13	0.7	7.42
2019	21049	21	Kentucky	Clark County	South	0	35971	35601	33732	29314	28786	1565	25282	27887	2187	6428	15589	16090	17322	16357	35324	35306	27532	1056	15900	14509	2.45	35598	2187	4.23	18.77	16.64	28.7	48.82	51.18	97.72	1.26	2.28	1.02	0.58	76.58	0.03	0.12	0.39	0.48	0.17	0.21	0.65	1.33
2019	21051	21	Kentucky	Clay County	South	0	20368	20066	19152	16745	16488	821	14540	16028	807	3115	5115	5334	6068	5509	18963	18963	14623	963	9026	7622	2.48	19033	807	6.84	28.07	31.18	16.37	52.41	47.59	98.93	0.37	1.07	0.7	0.33	77.99	0	0.04	0.66	0	0	0	0.09	1.07
2019	21053	21	Kentucky	Clinton County	South	0	10193	10107	9528	8286	8188	595	7129	7864	631	2052	3388	3547	3876	3635	10037	10037	7778	122	5320	3985	2.52	10037	631	1.9	19.99	17.4	36.92	49.97	50.03	98.87	0.43	1.13	0.7	0.43	76.45	0	0	0.7	0	0	0.17	0	1.67
2019	21055	21	Kentucky	Crittenden County	South	0	9000	8945	8513	7338	7184	342	6367	6978	608	1764	3482	3606	3785	3704	8683	8683	6747	86	4575	3567	2.46	8769	612	7.22	24.48	25.65	35.15	51.06	48.94	98.56	1.26	1.44	0.19	0.63	77.34	0.11	0	0	0.08	0	0	0.23	2.78
2019	21057	21	Kentucky	Cumberland County	South	0	6697	6609	6275	5455	5420	239	4875	5220	422	1142	2306	2493	2711	2587	6580	6580	5136	258	3662	2616	2.53	6613	422	4.06	15.53	12.09	26.42	48.57	51.43	98.28	0.85	1.72	0.87	0.3	77.29	0.19	0.36	0.06	0.25	0	0.33	0.14	3.19
2019	21059	21	Kentucky	Daviess County	South	0	100474	99079	93701	79962	78310	4655	67786	75934	6084	21626	44131	44766	48399	45985	97565	97520	73405	2165	43122	40179	2.42	98521	6144	6.32	15.96	14.23	18.67	48.85	51.15	96.42	1.59	3.58	1.99	1.04	73.98	0.1	0.13	0.46	1.31	1.05	0.4	0.72	2.55
2019	21061	21	Kentucky	Edmonson County	South	0	12138	11993	11585	10331	10169	607	8797	9878	720	1787	4358	4371	5064	4615	12009	12009	9775	361	6570	4885	2.41	12046	736	10.49	27.12	22.77	41.22	50.4	49.6	99.74	0.12	0.26	0.13	0.08	81.25	0	0	0	0.13	0.09	0	0	1.07
2019	21063	21	Kentucky	Elliott County	South	0	7510	7461	7160	6374	6302	270	5531	6129	339	1126	1632	1662	1738	1711	5913	5913	4590	162	3448	2523	2.37	5971	339	7.97	26.54	28.7	10.67	56.84	43.16	99.73	0.17	0.27	0.09	0.17	81.52	0	0.09	0	0	0	0	0.22	1.7
2019	21065	21	Kentucky	Estill County	South	0	14224	14065	13438	11694	11557	660	10112	11148	646	2455	4626	4780	5428	4831	14083	14083	11021	564	6927	5499	2.56	14101	656	4.78	26.31	28.06	24.92	49.32	50.68	99.85	0.12	0.15	0.03	0	78.35	0.01	0	0	0.01	0	0	0.01	0.22
2019	21067	21	Kentucky	Fayette County	South	0	320601	316966	301038	264087	260299	18347	208172	253333	15290	59802	156650	161960	176388	167423	307645	307428	241956	3610	141653	129784	2.37	315851	15468	4.53	12.41	10.37	20.21	49.04	50.96	89.49	3.72	10.51	6.79	2.88	73.15	0.28	0.78	2.19	3.54	2.35	0.48	1.89	7.52
2019	21069	21	Kentucky	Fleming County	South	0	14513	14362	13458	11561	11294	623	9862	10960	838	3192	5692	5911	6547	6061	14462	14462	10960	227	6705	5841	2.48	14513	849	9.46	23.52	21.26	18.52	49.28	50.72	99.37	0.47	0.63	0.17	0.27	75.35	0	0.04	0.12	0	0.01	0.15	0.35	2.9
2019	21071	21	Kentucky	Floyd County	South	0	36456	36115	34280	29912	29510	1791	25653	28582	1385	6477	10206	10312	11951	10603	35781	35781	28105	815	18505	15000	2.37	35979	1388	8.62	28.19	27.3	19.07	48.86	51.14	99.33	0.41	0.67	0.26	0.25	78.19	0	0	0.09	0.17	0.25	0	0.2	0.54
2019	21073	21	Kentucky	Franklin County	South	0	50529	50062	47631	41729	41328	2736	35540	39937	3226	9163	23401	23780	25537	24531	48677	48655	38347	901	23252	21076	2.31	49703	3285	7.87	17.31	14.94	9.37	48.52	51.48	95.35	1.78	4.65	2.87	1.29	76.58	0.02	0.09	0.84	1.92	0.6	0.86	0.8	3.33
2019	21075	21	Kentucky	Fulton County	South	0	6130	6058	5737	4980	4922	213	4346	4769	473	1177	1893	1976	2232	2005	5680	5661	4338	126	3338	2441	2.33	5680	497	7.3	23.61	24.26	32.57	50.2	49.8	99.3	0.24	0.7	0.46	0.16	77.86	0	0.15	0	0.31	0.17	0	0.16	0.99
2019	21077	21	Kentucky	Gallatin County	South	0	8737	8610	8167	6987	6862	485	5842	6566	460	1680	3631	3807	4090	3863	8503	8486	6482	279	3920	3105	2.77	8636	482	4.27	14.62	13.52	7.69	51.4	48.6	97.25	0.76	2.75	1.99	0.37	73.39	0	0.54	1.25	0.21	0.16	0	0.49	1.76
2019	21079	21	Kentucky	Garrard County	South	0	17445	17212	16456	14205	13878	648	12390	13539	1121	3163	6741	7225	7930	7412	17244	17244	13436	616	7491	6706	2.58	17342	1121	6.22	19.4	17.15	23.96	48.76	51.24	97.67	1.46	2.33	0.87	1.16	76.74	0.06	0	0.67	0.14	0.25	0	0.56	1.99
2019	21081	21	Kentucky	Grant County	South	0	24951	24581	23186	19356	18887	1265	16107	18257	1689	5135	10278	10515	11180	10773	24466	24445	17857	1054	10209	9141	2.69	24530	1700	5.6	15.54	14.49	22.44	49.39	50.61	98.61	1.35	1.39	0.04	1.27	73.21	0.04	0	0	0	0	0	0.16	2.6
2019	21083	21	Kentucky	Graves County	South	0	37248	36836	35030	29935	29293	1970	25178	28262	1858	7841	15105	15344	16691	15681	36557	36557	27834	674	16886	14316	2.56	36863	1858	6.03	17.61	17.22	21.09	49.23	50.77	96.63	1.66	3.37	1.71	1.12	74.21	0.18	0.28	0.39	0.86	0.33	0.75	1.28	2.84
2019	21085	21	Kentucky	Grayson County	South	0	26247	25808	24616	21128	20759	1375	17868	19981	1731	5180	10236	10528	11243	10697	25909	25903	19675	851	13667	9758	2.66	25935	1731	4.7	18.5	17	15.99	49.81	50.19	98.2	1.16	1.8	0.64	0.53	75.51	0.03	0	0.4	0.2	0.1	0.02	0.11	1.06
2019	21087	21	Kentucky	Green County	South	0	10979	10858	10391	9098	8962	527	7940	8662	637	2051	4147	4376	4643	4446	10820	10820	8538	140	5304	4413	2.46	10855	637	10.36	27.73	28.36	28.1	49.01	50.99	98.57	0.66	1.43	0.77	0.2	78.12	0.25	0.11	0.34	0.08	0.13	0	0.55	0.73
2019	21089	21	Kentucky	Greenup County	South	0	35555	35188	33658	29235	28826	1603	25337	27917	2295	6552	13674	13991	15282	14322	35041	35041	27494	866	16319	14056	2.5	35132	2325	5.93	20.5	18.03	29.75	48.92	51.08	99.11	0.59	0.89	0.3	0.48	78.21	0.07	0.03	0.12	0.08	0.18	0	0.01	1.08
2019	21091	21	Kentucky	Hancock County	South	0	8720	8616	8146	6945	6766	445	5828	6519	534	1912	3586	3628	3944	3713	8637	8637	6451	242	3746	3311	2.6	8652	547	4.63	18.37	17.45	27.8	51.87	48.13	98.36	1.14	1.64	0.5	0.47	74.25	0.29	0.17	0	0.05	0.52	0	0.56	1.82
2019	21093	21	Kentucky	Hardin County	South	0	108527	107217	101282	86371	84894	5735	71716	78864	13954	23299	48107	48338	50820	47906	105256	103519	77674	2064	46677	41646	2.54	104255	14165	5.99	17.18	14.29	24.05	49.8	50.2	93.69	4.96	6.31	1.35	2.41	74.18	0.19	0.14	0.2	0.82	1.34	0.09	0.38	4.56
2019	21095	21	Kentucky	Harlan County	South	0	26699	26450	25019	21584	21184	1089	18697	20584	1387	4910	6635	6815	8080	7174	25944	25936	20115	806	13589	11134	2.34	26219	1421	9.5	30.95	30.02	42.5	48.21	51.79	99.17	0.57	0.83	0.26	0.3	76.88	0	0.1	0.07	0.09	0.31	0.04	0.12	1.19
2019	21097	21	Kentucky	Harrison County	South	0	18722	18512	17583	15287	14971	961	12944	14410	954	3590	7676	7918	8572	8134	18363	18363	14208	420	8302	7283	2.52	18520	954	6.15	16.92	16.94	18.5	49.36	50.64	98.54	0.83	1.46	0.62	0.25	76.34	0.05	0.04	0.37	0.17	0.11	0	0.1	1.94
2019	21099	21	Kentucky	Hart County	South	0	18729	18549	17380	14892	14587	917	12601	14058	1222	4043	6903	7138	7694	7248	18350	18350	13795	404	9077	7351	2.51	18466	1222	7.19	21.78	22.3	28.8	49.18	50.82	98.95	0.52	1.05	0.53	0.33	74.55	0.17	0	0.18	0.18	0.41	0.09	0.26	4.34
2019	21101	21	Kentucky	Henderson County	South	0	45829	45297	43093	37067	36617	2239	31970	35340	2792	9231	19400	19926	21360	20338	44606	44604	34220	894	20560	18643	2.38	44707	2792	9.01	20.68	18.41	30.89	48.29	51.71	98.16	1.11	1.84	0.73	0.77	76.45	0.13	0.17	0.19	0.23	0.31	0.11	0.27	1.44
2019	21103	21	Kentucky	Henry County	South	0	15911	15802	14968	12840	12635	852	10894	12167	1142	3027	6807	7193	7604	7291	15827	15827	12086	578	6769	6044	2.62	15830	1142	4.73	18.76	16.46	25.17	49.71	50.29	98.04	1.07	1.96	0.89	0.88	75.58	0	0.13	0.66	0.1	0.05	0	0.04	2.33
2019	21105	21	Kentucky	Hickman County	South	0	4510	4493	4312	3789	3761	319	3285	3645	417	764	1458	1572	1718	1598	4356	4356	3503	81	2358	1798	2.43	4368	417	9.02	24.29	20.86	52.08	47.38	52.62	97.83	2.06	2.17	0.11	1.11	80.71	0	0.04	0.07	0	0.35	0	0.16	1.55
2019	21107	21	Kentucky	Hopkins County	South	0	45331	44780	42661	36704	36061	2069	31625	34885	2765	8966	18159	18544	19938	18846	44095	44069	33894	872	21405	18588	2.38	44314	2769	6.58	19.18	17.47	23.66	48.81	51.19	98.5	0.99	1.5	0.5	0.7	76.53	0.03	0	0.13	0.34	0.43	0	0.07	1.38
2019	21109	21	Kentucky	Jackson County	South	0	13369	13126	12555	10890	10765	674	9379	10359	436	2530	4101	4226	4672	4226	13241	13241	10267	377	6613	5484	2.42	13263	436	10.11	28.96	27.34	20	49.61	50.39	99.93	0.07	0.07	0	0	77.49	0	0	0	0	0	0.06	0	0.64
2019	21111	21	Kentucky	Jefferson County	South	0	767419	757877	718882	624733	615591	36885	530358	595943	45375	147635	358188	372532	404623	382608	750959	750474	583266	14597	345261	312679	2.4	759033	45715	4.42	14.07	11.93	20.78	48.34	51.66	91.43	4.28	8.57	4.29	3.51	74.06	0.17	0.36	1.27	2.5	1.65	0.55	1.54	5.13
2019	21113	21	Kentucky	Jessamine County	South	0	53032	52474	49607	42291	41508	2989	34774	40099	3097	11599	22473	22997	25973	24409	51070	51070	38327	889	20447	18821	2.72	52513	3097	6.67	15.17	13.68	25.81	48.33	51.67	94.42	2.86	5.58	2.72	2.29	73.35	0.15	0.22	0.92	1.44	0.69	0.2	1.44	3.07
2019	21115	21	Kentucky	Johnson County	South	0	22634	22348	21265	18418	18094	1015	15883	17543	1134	4247	6407	6657	7428	6782	22056	22056	17026	669	10630	8488	2.59	22092	1134	4.56	26.74	26.62	52.65	49.13	50.87	98.67	0.58	1.33	0.74	0.42	76.96	0.08	0	0.62	0.04	1.03	0	0.49	1.25
2019	21117	21	Kentucky	Kenton County	South	0	165668	163358	154578	132340	130197	7750	112529	125871	9941	33729	80529	83440	89136	85375	163004	162988	124203	3636	69661	63966	2.55	164337	10069	5.33	13.84	12.4	16.8	49.46	50.54	96.19	1.81	3.81	2	1.27	74.11	0.12	0.29	0.7	0.88	0.75	0.24	0.83	2.5
2019	21119	21	Kentucky	Knott County	South	0	15260	15102	14443	12742	12529	853	10563	12194	479	2185	4382	4350	5183	4601	14509	14509	11530	475	7633	6388	2.28	15123	482	11.28	31.87	31.96	55.74	49.17	50.83	99.21	0.45	0.79	0.34	0.29	79.63	0	0	0.06	0.28	0.19	0	0.04	0.88
2019	21121	21	Kentucky	Knox County	South	0	31365	31179	29356	25335	24918	1810	21016	24036	1328	6062	9410	9485	10597	9838	30421	30421	23359	815	14740	11961	2.56	31003	1386	3.6	17.1	16.93	52.07	48.79	51.21	98.04	1.1	1.96	0.86	0.68	75.77	0.08	0	0.03	0.76	0.33	0	0.13	0.92
2019	21123	21	Kentucky	Larue County	South	0	14204	13998	13440	11606	11425	744	9945	10984	1115	2697	6048	6244	6682	6387	13751	13742	10738	196	6382	5741	2.42	13912	1115	9.55	21.84	21.17	14.06	49.32	50.68	96.86	1.42	3.14	1.72	0.46	75.67	0	0.51	0.86	0.36	0.11	0.74	0.14	1.98
2019	21125	21	Kentucky	Laurel County	South	0	60357	59780	56675	48999	48072	2924	41644	46348	3189	11328	22981	23571	25606	23932	59442	59390	45614	2030	25867	22573	2.63	59570	3225	4.6	17.52	15.69	20.78	48.94	51.06	98.5	1.29	1.5	0.21	0.59	76.73	0	0	0.03	0.19	0.19	0	0.16	1.21
2019	21127	21	Kentucky	Lawrence County	South	0	15671	15488	14628	12533	12334	687	10818	11938	528	3049	4460	4563	5112	4685	15522	15522	11834	617	7435	5784	2.69	15567	535	1.77	22.48	22.85	13.94	49.57	50.43	99.61	0.1	0.39	0.29	0.04	75.93	0.15	0.03	0.03	0.08	0.38	0	0.25	0.42
2019	21129	21	Kentucky	Lee County	South	0	6881	6815	6512	5742	5661	441	4962	5459	262	1000	1952	1978	2234	2002	6462	6446	5063	287	3477	2839	2.28	6453	262	8.13	31.04	31.86	4.07	52.67	47.33	98.88	0.31	1.12	0.81	0	78.75	0	0	0.38	0.44	0	0	0.12	1.31
2019	21131	21	Kentucky	Leslie County	South	0	10283	10093	9706	8435	8272	362	7345	8075	418	1304	2805	2908	3313	3000	9684	9684	7763	410	5396	4076	2.45	9971	418	6.75	31.95	33.64	31.71	49.06	50.94	98.92	0.96	1.08	0.12	0.18	78.41	0	0.06	0	0.06	0.12	0	0	0.84
2019	21133	21	Kentucky	Letcher County	South	0	22295	22037	21005	18272	18069	1060	15928	17476	696	3570	6650	6925	8069	7050	22020	22020	17282	918	11758	9721	2.27	22101	696	8.26	30.37	30.66	66.78	48.67	51.33	99.33	0.37	0.67	0.3	0.13	78.11	0.04	0.01	0.12	0.13	0.18	0	0.23	0.65
2019	21135	21	Kentucky	Lewis County	South	0	13417	13213	12614	10923	10839	609	9442	10422	743	2411	4031	4191	4567	4330	13186	13186	10279	444	6568	5268	2.52	13274	752	4.87	22.43	22	6.51	50.06	49.94	99.57	0.29	0.43	0.14	0.06	77.54	0	0	0.14	0	0.24	0	0	1.37
2019	21137	21	Kentucky	Lincoln County	South	0	24476	24237	22851	19668	19349	1127	16950	18686	1389	4602	9160	9824	10625	10037	23921	23921	18429	745	11015	9697	2.5	24219	1392	7.51	18.18	15.12	31.24	48.96	51.04	98.77	0.41	1.23	0.82	0.13	75.53	0.07	0.46	0.29	0	0.02	0.19	0.32	1.71
2019	21139	21	Kentucky	Livingston County	South	0	9235	9205	8718	7652	7573	413	6726	7309	538	1525	3678	3815	4120	3888	9137	9137	7251	316	4872	3857	2.38	9177	538	18.54	26.59	21.01	70.36	49.6	50.4	99.1	0.9	0.9	0	0.35	79.14	0	0	0	0	0	0	0	1.56
2019	21141	21	Kentucky	Logan County	South	0	26902	26704	25178	21655	21193	1259	18421	20528	1361	5196	10675	11017	11755	11162	26550	26535	20204	1082	12363	10418	2.55	26563	1369	3.52	14.35	11.54	30.36	48.8	51.2	98.43	0.93	1.57	0.64	0.77	75.75	0.03	0.3	0.05	0.26	0.25	0.3	0.28	2.26
2019	21143	21	Kentucky	Lyon County	South	0	8271	8228	7998	7327	7253	226	6563	7120	877	947	2798	2850	2929	2877	6962	6962	5834	169	4885	3333	2.1	6985	877	10.08	25.97	17.32	46.38	52.7	47.3	98.3	0.74	1.7	0.97	0.6	85.12	0	0.11	0.17	0.69	0.15	0	0.11	2.19
2019	21145	21	Kentucky	McCracken County	South	0	65268	64304	61219	53264	52356	2764	45941	50764	4199	12555	27588	28502	30118	28954	63628	63575	49639	1085	32065	27854	2.29	64024	4208	3.88	15.4	12.3	26.49	47.99	52.01	97.72	1.66	2.28	0.61	0.89	77.3	0.07	0.07	0.17	0.31	0.64	0	0.32	1.74
2019	21147	21	Kentucky	McCreary County	South	0	17465	17274	16380	14193	13969	842	12115	13510	1049	2834	4647	4658	5299	4797	15943	15943	12093	759	7523	6052	2.58	16032	1049	9.65	25.04	24.77	44.6	54.54	45.46	99.1	0.54	0.9	0.35	0.13	77	0	0	0	0.35	0.12	0.14	0.44	2.19
2019	21149	21	Kentucky	McLean County	South	0	9283	9185	8770	7504	7290	350	6456	7071	535	1943	3581	3619	4046	3729	9154	9145	6989	128	4286	3809	2.41	9192	535	6.04	19.21	18.68	25.95	49.34	50.66	99.22	0.37	0.78	0.41	0.3	75.9	0.03	0.06	0.13	0.18	0.06	0	0.03	0.49
2019	21151	21	Kentucky	Madison County	South	0	90802	89755	85656	74989	73776	7049	55635	71797	5367	16537	39980	39020	45299	42683	84169	84132	65479	1667	36707	33359	2.52	89947	5492	5.71	16.6	14.99	21.61	48.7	51.3	96.48	1.73	3.52	1.8	1.13	77.62	0.14	0.14	0.53	0.99	0.71	0.02	0.42	3
2019	21153	21	Kentucky	Magoffin County	South	0	12491	12372	11714	10133	9929	545	8736	9635	304	2134	3194	3254	3996	3372	12323	12323	9506	550	6070	5020	2.46	12362	304	7.56	31.27	32.89	49.29	49.94	50.06	99.87	0.02	0.13	0.1	0	77.14	0	0	0	0.1	0.11	0	0	0.17
2019	21155	21	Kentucky	Marion County	South	0	19244	19144	18096	15365	15092	989	12887	14559	1061	4046	7125	7408	8449	7700	18380	18380	13752	409	8308	7405	2.48	18437	1061	8.3	20.51	18.66	27.23	50.71	49.29	98.41	0.76	1.59	0.83	0.44	74.83	0.04	0.1	0.64	0.04	0.17	0	0.17	2.09
2019	21157	21	Kentucky	Marshall County	South	0	31192	30995	29455	25919	25670	1447	22678	24788	2262	5593	12784	13074	14028	13466	30507	30507	24199	589	16175	13121	2.33	30603	2262	6.56	18.68	16.36	14.33	48.79	51.21	98.65	1.05	1.35	0.3	0.68	79.16	0.05	0.06	0.09	0.11	0.4	0	0.16	0.94
2019	21159	21	Kentucky	Martin County	South	0	11648	11508	11090	9746	9581	440	8470	9325	353	1734	3097	3116	3587	3276	10333	10333	8054	436	5280	4153	2.5	10377	353	5.17	28.38	26.46	52.71	55.23	44.77	99.19	0.61	0.81	0.2	0.12	79.86	0.2	0	0	0	0.1	0.2	0.11	2.44
2019	21161	21	Kentucky	Mason County	South	0	17112	16937	16088	13871	13664	794	11758	13215	886	3285	6886	7204	7639	7255	16739	16718	12925	374	8163	6700	2.51	16801	886	8.46	19.03	15.45	17.33	49.61	50.39	97.03	0.92	2.97	2.05	0.42	75.55	0.13	0.2	0.04	1.68	0.95	0	0.95	3.49
2019	21163	21	Kentucky	Meade County	South	0	28182	27904	26675	22940	22530	1496	19302	20917	3395	5451	12362	12620	12802	12001	27759	26952	20673	743	12442	10685	2.61	27131	3498	6.84	18.91	16.45	22.99	50.5	49.5	96.61	2.74	3.39	0.65	0.9	76.45	0	0.04	0.34	0.28	0.45	0.02	0.02	2.09
2019	21165	21	Kentucky	Menifee County	South	0	6443	6348	6080	5350	5256	279	4699	5095	288	1136	2214	2352	2507	2425	6355	6355	5025	161	3943	2651	2.39	6373	288	4.67	23.6	21.81	11.9	52.99	47.01	99.41	0.28	0.59	0.31	0.28	78.77	0	0	0.31	0	0.33	0	0	1.6
2019	21167	21	Kentucky	Mercer County	South	0	21592	21318	20332	17644	17378	927	15096	16786	1367	4132	9014	9436	10490	9681	21381	21351	16636	531	10147	8556	2.51	21412	1378	5.46	18.32	16.5	27.46	49.17	50.83	97.37	0.96	2.63	1.67	0.45	76.51	0.28	0.39	0.69	0.3	0.24	0.3	0.12	3.44
2019	21169	21	Kentucky	Metcalfe County	South	0	10036	9907	9395	8113	8009	427	7032	7730	672	1993	3711	3820	4093	3918	9933	9933	7639	264	4736	4074	2.43	9945	672	7.63	24.99	23.71	33.95	49.81	50.19	98.82	0.83	1.18	0.35	0.47	76.67	0	0.1	0.25	0	0.43	0.11	0.12	1.88
2019	21171	21	Kentucky	Monroe County	South	0	10627	10464	9949	8622	8498	489	7416	8230	606	2022	4029	4264	4683	4394	10478	10478	8098	187	5260	4491	2.33	10495	633	5.21	23.24	20.45	42.95	50.17	49.83	97.32	1.02	2.68	1.67	0.47	75.8	0	0.33	1.32	0.02	0	0.27	0.14	2.82
2019	21173	21	Kentucky	Montgomery County	South	0	27884	27603	26033	22316	22034	1385	19038	21198	1674	5629	11258	11505	12336	11657	27434	27423	20898	706	12007	10481	2.62	27526	1725	8.83	22.12	21.52	36.8	49.26	50.74	98.45	0.82	1.55	0.73	0.32	75.49	0.02	0.22	0.38	0.11	0.06	0.09	0.17	1.36
2019	21175	21	Kentucky	Morgan County	South	0	13288	13208	12652	11329	11144	546	9845	10802	696	1986	3473	3582	3946	3699	11557	11547	9193	279	5961	4865	2.39	11639	696	7.2	26.08	24.13	37.39	56.3	43.7	98.99	0.32	1.01	0.68	0.07	80.76	0	0.1	0	0.59	0.64	0	0.02	1.61
2019	21177	21	Kentucky	Muhlenberg County	South	0	30951	30486	29300	25835	25500	1847	21740	24645	1738	5534	11446	11517	12781	11945	30232	30232	23990	658	13798	11351	2.65	30296	1755	5.03	23.02	20.88	35.5	49.24	50.76	98.03	0.96	1.97	1.01	0.65	78.61	0	0.15	0.65	0.21	0.61	0	0.05	2.49
2019	21179	21	Kentucky	Nelson County	South	0	45650	45142	42782	36732	35888	2166	30980	34708	3218	9467	20325	21093	22680	21654	45036	44987	34391	1067	19051	17853	2.53	45283	3236	4.9	18.05	16.02	25.63	49.91	50.09	98.15	1.22	1.85	0.62	0.42	75.51	0.1	0.22	0.13	0.18	0.36	0.15	0.24	1.29
2019	21181	21	Kentucky	Nicholas County	South	0	7153	7044	6685	5736	5590	285	4859	5454	348	1206	2648	2742	2997	2821	7006	7006	5358	325	3293	2804	2.51	7057	364	11.42	24.6	23.08	27.94	48.08	51.92	99.09	0.42	0.91	0.49	0.42	75.84	0.07	0.34	0	0.08	0	0	0.63	3.99
2019	21183	21	Kentucky	Ohio County	South	0	24071	23799	22666	19068	18763	1127	16371	18061	1480	4837	9234	9514	10520	9677	23494	23445	17755	563	10386	9122	2.61	23716	1532	11.93	19.23	17.21	29.44	49.2	50.8	97.98	0.74	2.02	1.28	0.46	73.96	0	0.17	0.31	0.8	0.19	0.28	0.53	1.01
2019	21185	21	Kentucky	Oldham County	South	0	65967	65250	62602	52528	51169	3842	43619	49009	4176	15657	29048	31139	32842	31732	62308	62221	45425	775	21973	20911	2.98	62296	4253	3.31	8.81	7.54	11.16	52.38	47.62	95.51	2.83	4.49	1.66	1.96	73	0.1	0.29	0.64	0.62	0.61	0.03	0.45	3.18
2019	21187	21	Kentucky	Owen County	South	0	10796	10664	10246	8818	8647	432	7574	8363	653	2059	4245	4423	4656	4488	10588	10588	8262	153	5726	3995	2.68	10695	653	7.81	18.78	15.98	24.63	49.72	50.28	99.46	0.5	0.54	0.04	0.01	77.43	0	0.04	0	0	0.27	0	0.38	0.5
2019	21189	21	Kentucky	Owsley County	South	0	4442	4390	4087	3683	3665	201	3089	3544	142	544	1216	1257	1435	1262	4304	4304	3461	212	2230	1704	2.56	4359	142	4.9	29.16	29.85	36.76	45.43	54.57	99.73	0.27	0.27	0	0.27	79.78	0	0	0	0	0	0	0	0.78
2019	21191	21	Kentucky	Pendleton County	South	0	14572	14389	13682	11799	11587	699	10066	11173	851	2624	6156	6322	6728	6497	14345	14345	11074	483	6361	5253	2.73	14473	851	5.27	16.69	16.01	21.29	50.93	49.07	98.91	0.61	1.09	0.48	0.58	76.41	0	0	0.16	0.32	0.07	0.06	0.15	1.51
2019	21193	21	Kentucky	Perry County	South	0	26624	26375	24944	21639	21350	1242	18747	20682	1353	4730	8252	8623	10048	8855	25705	25705	20117	560	13000	11226	2.31	26025	1362	10.61	30.5	28.71	62.5	49.5	50.5	98.66	0.34	1.34	1	0.29	76.86	0	0.08	0.16	0.77	0.9	0	0.1	1.65
2019	21195	21	Kentucky	Pike County	South	0	59497	59027	56233	49449	48664	2931	42254	47183	2735	10579	19068	19418	21961	20047	58321	58321	46071	1328	30934	25702	2.27	58767	2739	10.45	27.98	27.34	32.03	48.53	51.47	99.13	0.53	0.87	0.33	0.42	79.02	0.04	0.01	0.04	0.25	0.32	0	0.03	0.77
2019	21197	21	Kentucky	Powell County	South	0	12304	12194	11500	9822	9618	550	8379	9338	649	2167	4675	4779	5260	4936	11911	11911	9074	590	5683	4770	2.52	12040	693	7.59	21.84	19.3	19.35	49.03	50.97	98.26	1.02	1.74	0.72	0.77	75.18	0	0.06	0.17	0.49	0.19	0	0.23	0.57
2019	21199	21	Kentucky	Pulaski County	South	0	64350	63524	60531	52481	51641	2908	45156	50012	4553	11859	24608	25175	27835	25852	63092	63092	49306	1550	31487	25301	2.51	63588	4615	4.38	18.19	17.2	20.64	48.67	51.33	97.65	1.17	2.35	1.18	0.83	76.67	0.02	0.33	0.48	0.34	0.38	0.03	0.33	2.07
2019	21201	21	Kentucky	Robertson County	South	0	2123	2111	1972	1678	1674	95	1507	1616	84	329	752	800	891	821	1925	1925	1552	38	1080	861	2.39	2059	84	9.27	16.95	11.54	12.9	46.21	53.79	99.91	0.09	0.09	0	0.09	76.12	0	0	0	0	0	0	0	2.43
2019	21203	21	Kentucky	Rockcastle County	South	0	16820	16663	15884	13797	13628	840	11876	13110	764	2998	5920	6054	6701	6124	16432	16432	12812	528	7861	6544	2.52	16522	764	6.93	24.16	23.26	36.64	48.48	51.52	99.92	0.05	0.08	0.03	0.05	77.91	0	0.02	0.01	0	0	0	0.05	0.93
2019	21205	21	Kentucky	Rowan County	South	0	24507	24118	23172	20645	20399	2658	14255	19877	1174	3315	9662	9237	10691	10155	21455	21455	17058	870	10335	8623	2.5	24270	1174	3.7	18.26	15.64	38.29	48.17	51.83	97.22	1.53	2.78	1.25	1.09	79.99	0.06	0.21	0.38	0.6	0.25	0	0.51	3.97
2019	21207	21	Kentucky	Russell County	South	0	17778	17640	16731	14509	14240	794	12565	13757	949	3094	6541	6667	7183	6759	17449	17449	13553	674	10121	6922	2.53	17569	953	3.26	18.84	17.57	24.04	48.64	51.36	96.96	1.34	3.04	1.7	0.96	75.94	0.12	0.19	1.29	0.1	0.53	0	0.9	1.51
2019	21209	21	Kentucky	Scott County	South	0	54667	54163	51073	43069	42282	3073	35600	40723	3425	12392	26706	27580	29264	28293	52899	52824	39424	829	22007	20551	2.59	54373	3507	6.97	13.17	11.2	18.13	49.28	50.72	96.1	1.25	3.9	2.65	0.97	72.36	0.14	0.25	1.57	0.69	0.88	0.39	0.87	2.83
2019	21211	21	Kentucky	Shelby County	South	0	47325	46888	44194	38216	37516	2448	32385	36150	2440	9771	21890	22998	24344	23414	46118	45990	35107	750	17823	16624	2.75	46154	2473	4.02	13.84	13.85	14.22	48.52	51.48	93.85	1.84	6.15	4.32	1.47	72.72	0.1	0.96	2.26	1.01	0.48	0.49	1.97	4.96
2019	21213	21	Kentucky	Simpson County	South	0	18183	17970	17011	14500	14129	769	12280	13736	1091	3730	7632	7855	8470	8082	17712	17712	13381	468	7797	7028	2.53	17828	1091	1.39	12.33	10.33	18.64	49.23	50.77	98.55	0.79	1.45	0.66	0.55	74.88	0.03	0.05	0.22	0.36	0.52	0.13	0.59	1.45
2019	21215	21	Kentucky	Spencer County	South	0	18680	18440	17651	15232	15058	1092	12988	14381	1115	3650	9126	9431	10222	9737	18478	18474	14258	489	7273	6763	2.74	18553	1115	3.07	14.61	13.07	20.87	50.58	49.42	98.62	1	1.38	0.39	0.43	76.62	0	0	0.09	0.29	0.06	0.19	0	1.19
2019	21217	21	Kentucky	Taylor County	South	0	25571	25335	23946	20775	20381	1675	16685	19784	1358	5086	10509	10514	11787	11199	24398	24384	18620	475	11004	9857	2.47	25165	1358	6.5	19.57	18.07	21.82	48.99	51.01	98.05	0.64	1.95	1.31	0.42	76.17	0.05	0.16	0.15	0.95	0.5	0	0.08	1.02
2019	21219	21	Kentucky	Todd County	South	0	12316	12122	11467	9572	9397	602	8146	9006	669	2943	4504	4624	5071	4702	12045	12024	8816	232	5341	4644	2.61	12105	681	3.86	13.86	12.53	21.75	49.42	50.58	97.15	0.86	2.85	1.99	0.51	71.31	0.04	0.27	0.98	0.7	0	0.57	0.95	6.44
2019	21221	21	Kentucky	Trigg County	South	0	14449	14283	13578	11866	11659	818	10313	11199	1541	2754	5452	5672	6261	5685	14224	14160	11159	186	7945	5892	2.44	14345	1563	9.79	25.03	20.57	27.94	49.8	50.2	97.51	2.03	2.49	0.46	0.82	77.54	0	0.06	0.04	0.36	0.4	0.18	0	4.66
2019	21223	21	Kentucky	Trimble County	South	0	8558	8459	8111	7046	6959	530	6011	6688	647	1515	3467	3673	4180	3814	8453	8453	6643	235	3993	3498	2.43	8513	647	7.01	22.2	21.24	26.52	49.32	50.68	98.22	0.78	1.78	0.99	0.62	77.27	0.12	0.12	0.41	0.35	0	0.17	0.51	0.35
2019	21225	21	Kentucky	Union County	South	0	14638	14465	13840	12349	12155	891	9525	11824	901	2250	5972	5811	6541	6064	14218	14208	11555	238	6249	5374	2.43	14470	934	6.24	21.96	21.7	35.01	52.22	47.78	98.33	0.77	1.67	0.91	0.57	79.94	0.18	0.06	0.11	0.55	0.41	0.02	0.32	1.49
2019	21227	21	Kentucky	Warren County	South	0	128652	127103	120378	104204	102788	10581	78027	99312	6840	26151	60278	60069	67701	64595	120828	120740	92216	1694	52886	48224	2.52	127343	6907	5.1	14.77	13.21	22.09	48.95	51.05	90.05	3.88	9.95	6.07	3.09	72.22	0.3	0.73	1.53	3.51	3.06	0.61	2.2	6.02
2019	21229	21	Kentucky	Washington County	South	0	12023	11940	11297	9642	9528	622	8195	9221	531	2491	5438	5658	6080	5775	11659	11659	8903	201	5185	4581	2.52	11896	531	7.32	17.49	14.37	41.86	49.07	50.93	97.4	0.96	2.6	1.65	0.68	75.09	0	0.25	0.91	0.48	0.31	0	0.42	2.97
2019	21231	21	Kentucky	Wayne County	South	0	20546	20226	19350	16975	16745	930	14703	16231	1237	3418	7083	7330	7771	7377	20087	20087	15953	424	10958	8231	2.46	20229	1237	3.23	21.27	17.74	29.6	49.78	50.22	97.7	0.6	2.3	1.7	0.53	77.3	0	0.15	1.38	0.18	0.08	0.29	0.14	2.3
2019	21233	21	Kentucky	Webster County	South	0	13068	12921	12284	10541	10370	574	9044	10040	685	2493	4737	4810	5187	4935	12623	12623	9710	265	5960	4953	2.56	12724	685	6.04	24.49	24.86	23.38	49.58	50.42	96.11	1.09	3.89	2.8	0.92	74.27	0.3	0.97	1.24	0.29	0.54	0.2	0.75	3.41
2019	21235	21	Kentucky	Whitley County	South	0	36131	35589	33414	28505	28090	2309	23076	26982	1892	7619	12144	12143	13692	12811	34121	34033	25177	999	15452	12620	2.71	35504	1905	6.74	20.91	21.38	27.81	48.99	51.01	98.85	0.5	1.15	0.66	0.29	74.31	0.04	0.04	0.02	0.56	0.24	0	0.17	1.34
2019	21237	21	Kentucky	Wolfe County	South	0	7207	7135	6752	5838	5699	270	5174	5519	341	1350	1761	1770	2211	1774	7047	7027	5408	269	3726	2898	2.44	7045	341	15.58	36.79	36.01	51.46	49.99	50.01	99.81	0.12	0.19	0.07	0.12	76.79	0	0	0	0.07	0.21	0	0	2.16
2019	21239	21	Kentucky	Woodford County	South	0	26318	26050	24847	21612	21264	1473	18302	20438	1667	5453	12019	12558	13383	12870	25915	25892	20080	309	11138	10355	2.51	26199	1667	4.52	14.29	11.24	25.49	47.3	52.7	94.88	1.15	5.12	3.97	0.61	73.92	0.21	1.03	1.79	0.94	0.35	0.5	0.91	4.17
2019	22001	22	Louisiana	Acadia Parish	South	0	62457	61446	58084	48831	47970	3311	41205	46102	2690	14411	24168	24597	27473	25238	61302	61299	45203	1517	26435	22236	2.76	61533	2690	7.95	19.08	16.48	38.81	48.74	51.26	98.35	0.87	1.65	0.78	0.54	73.04	0	0.03	0.64	0.12	0.04	0.44	0.42	7.72
2019	22003	22	Louisiana	Allen Parish	South	0	25618	25213	23993	20835	20465	1050	17895	19882	1228	4245	8329	8550	9639	8686	21022	21022	15553	1075	9952	7925	2.69	21284	1272	7.69	20.28	16.59	10.13	56.76	43.24	95.29	0.93	4.71	3.77	0.63	73.83	1.25	0.85	0.8	0.88	0.48	0.67	1.41	5.99
2019	22005	22	Louisiana	Ascension Parish	South	0	123114	121294	114376	95534	93424	6654	79773	89841	4920	29673	56278	58524	62994	59423	122118	122077	89052	2638	47391	43032	2.84	122284	5018	4.47	12.19	11.06	16.78	49.41	50.59	96.54	1.32	3.46	2.15	1	70.99	0.07	0.48	0.88	0.71	0.74	0.57	0.66	3.53
2019	22007	22	Louisiana	Assumption Parish	South	0	22478	22243	21259	18398	18105	1148	15486	17495	1157	3632	8878	9120	9951	9265	22215	22183	17308	1156	10805	8552	2.6	22254	1157	10.72	22.48	17.63	46.52	48.34	51.66	98.63	0.66	1.37	0.71	0.46	77.26	0.08	0	0.09	0.54	0.08	0.18	0.81	10.31
2019	22009	22	Louisiana	Avoyelles Parish	South	0	40669	40315	37956	32699	32188	1959	27757	31051	2218	8364	14103	14417	15967	14953	36889	36878	27392	978	18534	15163	2.43	36999	2218	8.81	21.51	21.06	25.31	50.38	49.62	98.99	0.48	1.01	0.53	0.37	76.04	0.01	0	0.19	0.33	0.55	0.01	0.39	9.22
2019	22011	22	Louisiana	Beauregard Parish	South	0	37043	36631	34558	29506	28948	1926	24684	27522	3058	7739	14061	14313	15680	14342	36547	36209	27145	1025	15813	13520	2.71	36328	3150	6.63	19.87	18.88	23.17	50.84	49.16	97	1.8	3	1.19	1.09	74.26	0.17	0.14	0.29	0.59	0.44	0.02	0.19	4.31
2019	22013	22	Louisiana	Bienville Parish	South	0	13564	13472	12732	11033	10829	513	9456	10478	777	2343	4510	4558	4874	4661	13226	13212	10152	464	7894	5812	2.28	13224	777	5.53	21.6	20.25	37.97	47.16	52.84	99.19	0.52	0.81	0.29	0.38	77.15	0.05	0	0.1	0.14	0.02	0.04	0.23	1.12
2019	22015	22	Louisiana	Bossier Parish	South	0	126499	125045	117718	100086	98607	6521	83544	90014	11098	27681	56489	56539	56889	54094	123272	119976	88889	2691	56946	49377	2.5	120404	11245	3.61	11.92	10.04	14.29	49.33	50.67	94.68	3.52	5.32	1.8	2.23	73.48	0.17	0.3	0.62	0.7	1.17	0.47	0.84	3.38
2019	22017	22	Louisiana	Caddo Parish	South	0	245831	242512	229029	196585	193489	12094	165903	186278	15880	48483	99533	101804	110556	103071	240872	240153	182249	7696	113247	95864	2.51	241306	16031	5.16	15.22	12.48	20.13	47.37	52.63	97.15	1.58	2.85	1.27	1	74.9	0.09	0.18	0.46	0.54	0.73	0.04	0.4	2.24
2019	22019	22	Louisiana	Calcasieu Parish	South	0	201619	199399	187275	159398	156402	9678	133430	151242	11856	42825	86580	88140	95299	89962	198097	198036	148328	5832	90168	77780	2.55	199425	12019	5.85	15.23	12.81	19.53	48.8	51.2	96.81	1.59	3.19	1.6	1.1	73.57	0.16	0.16	0.35	0.93	0.79	0.19	0.46	4.62
2019	22021	22	Louisiana	Caldwell Parish	South	0	9992	9919	9369	8008	7851	357	6748	7662	481	2030	3238	3293	3630	3355	9517	9517	7213	243	5208	3665	2.6	9542	481	3.26	14.23	12.63	19.51	52.43	47.57	96.71	1.4	3.29	1.89	0.52	75.95	0.02	0.35	0	1.52	0.45	0	1.64	1.16
2019	22023	22	Louisiana	Cameron Parish	South	0	6930	6887	6522	5702	5664	529	4809	5350	509	1303	3038	3135	3302	3148	6911	6900	5331	150	4125	2734	2.52	6900	509	8.22	14.23	7.2	14.07	48.41	51.59	95.77	1.44	4.23	2.78	1.44	74.57	0.76	2.01	0	0.01	0.38	0	2.61	5.64
2019	22025	22	Louisiana	Catahoula Parish	South	0	9766	9678	9192	7991	7844	362	6661	7639	369	1887	3183	3215	3581	3386	8483	8483	6361	184	5007	3364	2.52	8488	369	2.96	14.35	11.39	12.26	52.55	47.45	99.5	0.24	0.5	0.27	0.24	77.95	0.1	0.1	0	0.06	0	0	0.07	1.08
2019	22027	22	Louisiana	Claiborne Parish	South	0	15985	15848	15188	13584	13382	572	11958	13092	759	2153	4874	5023	5534	5193	13772	13771	10956	477	7877	5917	2.34	13848	759	9.58	17.74	12.7	6.99	57.12	42.88	98.92	0.41	1.08	0.67	0.23	81.29	0.24	0.09	0.13	0.21	0.14	0	0.32	0.55
2019	22029	22	Louisiana	Concordia Parish	South	0	19778	19555	18534	15875	15734	962	13283	15069	878	3635	6251	6355	6887	6541	17711	17711	13055	728	9611	7162	2.48	17764	878	4.52	13.76	11.93	26.5	50.81	49.19	98.21	0.46	1.79	1.33	0.32	74.96	0	0	0.05	1.28	0	1.2	0.04	1.55
2019	22031	22	Louisiana	De Soto Parish	South	0	27289	27006	25524	21733	21218	1151	18514	20591	1439	5676	10495	10674	12099	10811	27065	27061	20390	755	13055	10821	2.5	27072	1456	9.28	18.37	15.65	8.46	48.73	51.27	98.74	0.95	1.26	0.31	0.5	75.16	0.02	0	0.29	0	0	0	0.36	1.52
2019	22033	22	Louisiana	East Baton Rouge Parish	South	0	443763	438523	414516	359116	354363	26828	280581	342172	20046	87154	207026	210801	231804	217043	434564	434238	333977	9289	194236	164346	2.64	440747	20502	6.64	14.68	12.64	18.67	47.84	52.16	93.76	2.71	6.24	3.53	2.13	74.11	0.16	0.28	1.08	2.01	2.51	0.67	1.29	4.66
2019	22035	22	Louisiana	East Carroll Parish	South	0	7096	7041	6622	5908	5886	224	4885	5826	194	1057	1332	1332	1469	1359	4422	4422	3152	204	2889	2037	2.17	4422	194	6.14	16.51	10.74	33.33	60.72	39.28	99.32	0.48	0.68	0.2	0.24	81.91	0	0	0.2	0	0	0	0.11	2.14
2019	22037	22	Louisiana	East Feliciana Parish	South	0	19371	19167	18444	16495	16270	877	14264	15849	785	2772	6210	6360	6887	6502	15908	15908	12442	487	8487	6959	2.24	15929	785	1.46	15.2	13.55	15.25	55.67	44.33	98.8	0.73	1.2	0.47	0.42	81.35	0.09	0.18	0.17	0.03	0.29	0.02	0.4	1.95
2019	22039	22	Louisiana	Evangeline Parish	South	0	33589	33139	31315	26636	26015	1950	21855	25213	1143	7374	11208	11411	13472	11740	31787	31780	23632	529	15055	12172	2.63	32001	1154	7.22	24.36	23.39	21.67	51.26	48.74	96.39	0.53	3.61	3.08	0.22	72.01	0.32	0.73	0.43	1.6	0.2	1.27	1.26	14.13
2019	22041	22	Louisiana	Franklin Parish	South	0	20238	20022	18837	15926	15486	818	13529	15082	843	3887	6395	6539	7495	6796	19026	19026	13901	1083	9311	7423	2.55	19057	843	6.57	17.82	15.82	19.86	48.87	51.13	99.57	0.17	0.43	0.26	0.14	74.26	0.1	0	0.02	0.14	0.1	0.02	0.05	0.7
2019	22043	22	Louisiana	Grant Parish	South	0	22340	22151	21080	18507	18317	1066	15999	17715	1559	3644	7119	7258	7876	7499	19110	19106	14576	702	9338	6989	2.74	19197	1559	8.14	18.12	14.34	34.89	56.51	43.49	96.88	0.64	3.12	2.47	0.45	76.88	0.38	0.88	0.45	0.76	0.16	0.65	0.76	3.83
2019	22045	22	Louisiana	Iberia Parish	South	0	71887	70823	66666	56125	54989	3821	46765	53009	2748	15746	29173	29757	33287	30188	70829	70829	52244	2334	30595	26184	2.71	71122	2748	6.63	16.22	15.33	21.81	48.9	51.1	95.91	1.81	4.09	2.28	1.49	71.68	0.16	0.3	0.93	0.89	2.1	0.29	1.53	7.1
2019	22047	22	Louisiana	Iberville Parish	South	0	32822	32635	30989	27073	26697	1423	23035	25799	1203	5057	12300	12456	13904	12795	29497	29481	22631	1253	13396	10903	2.7	29585	1221	6.33	19.8	18.51	7.26	50.38	49.62	98.96	0.7	1.04	0.34	0.42	78.54	0.07	0.03	0.09	0.13	0.05	0.03	0.2	3.12
2019	22049	22	Louisiana	Jackson Parish	South	0	15879	15804	14996	12985	12843	659	11232	12486	1019	2823	5189	5400	5831	5559	14597	14597	11223	482	7878	5971	2.45	14616	1032	12.29	23.86	18.99	31.18	50.71	49.29	98.19	0.72	1.81	1.09	0.64	77.62	0.31	0.13	0.48	0.17	0.21	0	0.57	1.6
2019	22051	22	Louisiana	Jefferson Parish	South	0	434850	429416	406628	354246	349293	18701	305524	338212	20379	83114	200611	207430	222377	210542	431013	430293	335490	9757	188511	169452	2.54	431285	20586	4.34	14.27	11.83	20.65	48.45	51.55	86.32	5.82	13.68	7.86	5.15	71.26	0.7	0.79	3.13	3.25	3.04	1.36	3.48	9.12
2019	22053	22	Louisiana	Jefferson Davis Parish	South	0	31441	31109	29215	24840	24322	1665	20782	23443	1633	6964	11746	11972	13377	12292	30893	30885	22966	833	13919	11726	2.64	30941	1633	3.89	17	16.2	12.58	49.46	50.54	98.87	0.7	1.13	0.43	0.51	74.31	0	0.1	0.05	0.28	0.48	0.1	0.16	6.49
2019	22055	22	Louisiana	Lafayette Parish	South	0	241973	238708	225304	193718	190447	12063	161920	184373	11761	51828	113660	116289	125368	119065	236562	236465	179845	3916	102491	91543	2.59	239785	11770	3.64	11.93	10.1	17.13	48.76	51.24	95.18	2.03	4.82	2.8	1.35	73.75	0.2	0.35	0.63	1.62	1.42	0.46	1.11	6.92
2019	22057	22	Louisiana	Lafourche Parish	South	0	98108	97057	91799	78838	77393	5010	66569	75128	3801	19523	41036	41797	46149	43281	95643	95584	73288	2313	41117	36895	2.6	97232	3847	6.9	17.22	14.81	18.03	49.15	50.85	96.89	1.16	3.11	1.94	0.98	74.88	0.25	0.38	0.63	0.68	0.74	0.32	0.81	11.41
2019	22059	22	Louisiana	La Salle Parish	South	0	14936	14678	14057	12118	11941	869	10005	11421	699	3104	5155	5224	5586	5271	13512	13507	10052	327	6711	4814	2.81	13560	730	3.16	14.3	12.98	39.24	52.11	47.89	97.94	0.26	2.06	1.79	0.23	74.73	0.03	0.43	0.33	1	0	0.43	0.23	0.65
2019	22061	22	Louisiana	Lincoln Parish	South	0	47246	46635	44537	39383	38969	4322	25824	37635	2072	8220	19907	20197	21801	20796	43993	43891	34611	760	20251	17712	2.49	46493	2213	8.82	14.72	10.7	18.99	48.62	51.38	95.09	1.94	4.91	2.97	1.2	77.08	0.07	0.27	0.71	1.91	1.02	0.48	0.43	2.38
2019	22063	22	Louisiana	Livingston Parish	South	0	138928	136622	129706	109054	107280	7838	91789	102864	7273	31454	60645	62899	66492	63662	137657	137531	101962	3345	56745	48410	2.85	137892	7350	6.26	13.2	11.22	17.02	49.11	50.89	97.32	1.35	2.68	1.33	0.92	73.06	0.06	0.28	0.57	0.42	0.35	0.25	0.68	2.45
2019	22065	22	Louisiana	Madison Parish	South	0	11306	11147	10485	9016	8846	630	7519	8599	455	1957	3330	3334	3741	3414	9350	9350	6736	638	5106	3832	2.43	9443	505	3.84	17.62	17.62	21.05	49.8	50.2	99.11	0.8	0.89	0.1	0.7	75.96	0	0.01	0.09	0	0.12	0	0.38	2.62
2019	22067	22	Louisiana	Morehouse Parish	South	0	25610	25506	23879	20410	20181	1438	17069	19370	1096	5067	9042	9125	9784	9217	24794	24785	18614	936	12678	9732	2.54	24843	1096	4.35	14.11	12.09	15.22	48.06	51.94	99.12	0.62	0.88	0.26	0.55	75.46	0	0.07	0	0.19	0.28	0	0.13	0.54
2019	22069	22	Louisiana	Natchitoches Parish	South	0	38769	38246	36282	31021	30309	2695	22998	29497	1708	7986	11721	11900	14118	12171	37875	37875	28698	889	19133	14659	2.58	38011	1708	4.66	14.32	10.12	29.9	47.88	52.12	98.21	1.27	1.79	0.52	0.99	75.6	0.11	0.01	0.1	0.3	0.24	0.08	0.1	1.54
2019	22071	22	Louisiana	Orleans Parish	South	0	390845	386193	367733	324511	320201	17328	277484	311576	15831	66469	168662	175108	197605	181973	377695	377029	299379	8938	191808	153819	2.45	384363	16075	4.96	14.18	12.2	17.83	47.46	52.54	93.73	3.34	6.27	2.93	2.6	77.22	0.4	0.3	0.75	1.48	2.21	0.31	1.06	5.43
2019	22073	22	Louisiana	Ouachita Parish	South	0	155494	153319	144686	123139	121232	9217	101096	116355	8366	33755	61283	62288	67884	63687	148815	148711	110303	3744	68357	56556	2.63	150889	8532	3.98	13.09	10.77	23.16	47.97	52.03	97.57	1.48	2.43	0.94	0.95	74.04	0.04	0.06	0.28	0.56	0.65	0.08	0.15	2.21
2019	22075	22	Louisiana	Plaquemines Parish	South	0	23338	23128	21751	18217	17918	1295	15328	16266	1344	5394	10282	10279	10082	9689	23005	22161	16072	452	10174	8919	2.57	22161	1380	5.32	14.81	12.17	8.96	50.32	49.68	93.14	4.63	6.86	2.24	2.82	71.92	0.26	0.19	0.96	0.83	3.41	0.09	1.82	6.78
2019	22077	22	Louisiana	Pointe Coupee Parish	South	0	22016	21827	20711	17969	17667	964	15380	17109	974	4108	8573	8711	9694	8952	21685	21685	16982	501	11589	8960	2.44	21889	998	6.09	26.73	24.94	43.57	48.03	51.97	98.21	1.17	1.79	0.62	0.66	77.09	0.02	0.03	0.27	0.3	0.17	0	0.61	2.91
2019	22079	22	Louisiana	Rapides Parish	South	0	130970	129237	122077	104006	102330	7059	86912	97718	9357	28127	52720	53034	58102	54389	127037	126727	94869	2802	58153	48488	2.61	128068	9477	4.82	16.54	14.44	23.11	48.39	51.61	96.77	1.88	3.23	1.35	1.31	73.86	0.15	0.14	0.45	0.6	0.8	0.1	0.51	3.36
2019	22081	22	Louisiana	Red River Parish	South	0	8565	8482	8019	6769	6666	448	5790	6460	419	1569	3074	3166	3458	3226	8315	8315	6308	307	4216	3372	2.49	8413	419	2.52	19.34	17.61	58.57	46.97	53.03	99.84	0.06	0.16	0.11	0	75.32	0	0.11	0	0	0	0	0.11	0.49
2019	22083	22	Louisiana	Richland Parish	South	0	20350	20143	19098	16440	16160	1096	13792	15535	829	3952	7463	7521	8178	7731	19454	19449	14697	667	8994	7459	2.59	19500	829	5.16	14.26	11.52	7.12	48.69	51.31	98.83	1.07	1.17	0.1	0.41	76.26	0.09	0	0	0.01	0.41	0	0.12	1.69
2019	22085	22	Louisiana	Sabine Parish	South	0	23991	23689	22532	19301	18979	1287	16559	18290	1499	4682	7653	7864	8975	8112	23587	23577	17935	782	15056	9158	2.58	23626	1519	3.06	16.42	12.14	26.33	49.41	50.59	98.23	0.79	1.77	0.98	0.43	75.47	0.07	0.16	0.43	0.32	0.3	0.08	0.16	1.65
2019	22087	22	Louisiana	St. Bernard Parish	South	0	46266	45838	42859	35658	34998	2159	30278	33829	1611	10367	18273	18527	20778	18851	45857	45830	33575	1522	17035	15005	3.06	45973	1644	5.57	17.61	17.93	26.35	48.9	51.1	94.38	2.8	5.62	2.82	2.42	70.61	0.19	0.54	1.26	0.83	1.59	0.17	1.33	5.85
2019	22089	22	Louisiana	St. Charles Parish	South	0	52773	52340	49519	42170	41323	2646	35205	39662	2698	11672	23453	24235	25893	24457	52041	51931	39079	1011	20710	19212	2.72	52080	2753	5.77	11.78	9.95	11.07	50.04	49.96	96.24	2.42	3.76	1.35	1.92	74.18	0.23	0.22	0.45	0.45	0.8	0.11	0.33	5.65
2019	22091	22	Louisiana	St. Helena Parish	South	0	10297	10241	9742	8471	8311	545	7413	8100	436	1663	3445	3758	4591	3812	10125	10125	7936	457	5330	3857	2.63	10133	446	9.15	19.05	15.55	8.33	48.33	51.67	98.25	0.29	1.75	1.46	0.19	77.32	0	0	0.13	1.33	0.27	0.54	0.92	1.54
2019	22093	22	Louisiana	St. James Parish	South	0	21308	21031	20040	17327	16984	1009	14633	16418	799	3672	8795	8995	9637	9051	21097	21097	16243	1012	8919	7719	2.73	21097	809	3.4	14.41	10.12	18.45	47.45	52.55	98.86	0.36	1.14	0.78	0.17	76.27	0.06	0.24	0.23	0.25	0.09	0.04	0.06	2.04
2019	22095	22	Louisiana	St. John the Baptist Parish	South	0	43242	42853	40401	34393	33745	2174	28718	32445	2104	8877	18367	18843	20326	18972	42539	42462	31862	1441	17778	15270	2.79	42582	2104	3.14	12.88	10.41	23.63	49.02	50.98	95.6	2.43	4.4	1.97	2.07	73.43	0.25	0.28	0.45	0.99	0.25	0.31	0.54	4.63
2019	22097	22	Louisiana	St. Landry Parish	South	0	83172	82297	77025	64514	63407	4543	53804	60757	2985	19652	29468	30372	33261	31300	81523	81428	59738	1621	36925	30485	2.69	82029	3005	4.17	11.8	9.81	17.19	48.26	51.74	98.88	0.51	1.12	0.61	0.33	72.59	0.03	0.02	0.29	0.27	0.04	0.05	0.56	5.44
2019	22099	22	Louisiana	St. Martin Parish	South	0	53732	53035	50039	42839	42051	2565	35929	40647	2206	10744	21415	22126	24555	22634	52970	52948	40467	1396	23384	19749	2.71	53530	2206	3.83	14.88	12.95	19.98	49.2	50.8	98.14	0.73	1.86	1.13	0.62	74.58	0.13	0.08	0.36	0.57	0.52	0.4	0.83	13.05
2019	22101	22	Louisiana	St. Mary Parish	South	0	50968	50181	47456	40672	40082	2671	34510	38564	2114	9553	18440	18850	21084	19256	50119	50058	37845	1890	23504	19856	2.52	50188	2114	6.68	17.53	16.22	26.04	49.46	50.54	95.48	1.76	4.52	2.76	1.28	73.54	0.29	0.26	0.83	1.38	1.26	0.4	1.78	4.94
2019	22103	22	Louisiana	St. Tammany Parish	South	0	255155	252408	239842	204856	200553	12662	174332	193069	16702	54613	108730	115619	124693	117839	252532	251898	191096	4853	102909	92962	2.72	252612	16817	6.21	14.98	12	21.83	48.53	51.47	95.28	2.58	4.72	2.15	1.94	74	0.26	0.2	0.78	0.91	0.91	0.39	1.3	3.77
2019	22105	22	Louisiana	Tangipahoa Parish	South	0	132057	130190	122550	104695	102868	7591	85899	99440	6663	27414	55027	55943	62257	57761	128283	128103	96258	3919	55325	47597	2.7	131166	6831	8.55	19.89	19.19	24.03	48.42	51.58	97.58	1.25	2.42	1.18	0.83	74.27	0.07	0.21	0.47	0.43	0.51	0.17	0.69	2.66
2019	22107	22	Louisiana	Tensas Parish	South	0	4561	4463	4260	3665	3612	221	3171	3476	142	772	1256	1276	1592	1332	4542	4542	3457	219	3432	1792	2.53	4542	155	0.83	11.89	8.39	0	49.27	50.73	98.75	0.99	1.25	0.26	0.61	75.95	0.07	0.2	0	0	0.12	0	0	2.11
2019	22109	22	Louisiana	Terrebonne Parish	South	0	112054	110548	104146	88023	86624	5487	74110	83275	4874	23989	44215	45828	49799	46657	110276	110109	82110	3155	45424	39972	2.77	110681	4964	6.3	16.63	14.78	25.44	49.4	50.6	96.1	1.71	3.9	2.18	1.33	72.36	0.26	0.26	0.88	0.79	1.37	0.35	1.15	7.24
2019	22111	22	Louisiana	Union Parish	South	0	22353	22074	21068	18320	18036	1422	15686	17400	1164	4254	8355	8609	9027	8620	21759	21740	16883	518	11837	7582	2.88	21811	1164	7.2	17.25	14.86	17.09	49.88	50.12	97.56	0.98	2.44	1.46	0.33	76.56	0.25	0.23	0.54	0.43	0.16	0.1	0.73	1.53
2019	22113	22	Louisiana	Vermilion Parish	South	0	59865	58975	55798	47229	46167	2997	39895	44478	3219	13153	23007	23819	26279	24330	59047	59009	44014	1504	26586	22086	2.69	59363	3278	5.92	17.47	15.68	25.23	48.34	51.66	97.26	1.16	2.74	1.58	1.02	72.93	0.32	0.23	0.77	0.26	2.03	0.66	1.13	11.72
2019	22115	22	Louisiana	Vernon Parish	South	0	49646	48919	45510	38928	38224	2504	30172	31828	5379	11119	20992	19426	17873	16340	47327	43873	31588	969	22202	17696	2.68	44034	5701	6.6	18.17	15.91	22.01	52.9	47.1	93.39	5.2	6.61	1.4	2.58	73.67	0.16	0.21	0.26	0.77	1.85	0.02	0.51	6.19
2019	22117	22	Louisiana	Washington Parish	South	0	46435	45900	43418	37270	36677	2473	31520	35233	3018	8810	16600	17070	19268	17372	44436	44415	33398	1799	21777	17613	2.53	44573	3043	8.96	21.71	20.38	21.71	49.37	50.63	98.56	0.7	1.44	0.73	0.44	75.23	0.23	0.12	0.11	0.27	0.27	0.55	1.38	1.65
2019	22119	22	Louisiana	Webster Parish	South	0	39242	38703	36874	31877	31540	2012	27212	30260	2169	7458	13814	14358	15364	14567	38265	38213	29432	788	19681	16551	2.31	38304	2254	5.2	15.77	12.37	21.99	48.85	51.15	98.55	1.04	1.45	0.41	0.7	77.01	0.03	0.03	0.05	0.3	0.15	0.14	0.26	0.95
2019	22121	22	Louisiana	West Baton Rouge Parish	South	0	26101	25709	24332	20894	20500	1253	17647	19815	1199	5492	12148	12272	13113	12525	25218	25173	19025	566	10977	9643	2.61	25266	1199	7.34	13.94	11.16	14.33	48.8	51.2	98.41	0.79	1.59	0.8	0.21	75.29	0.1	0.05	0.57	0.08	0.18	0.03	0	2.31
2019	22123	22	Louisiana	West Carroll Parish	South	0	11041	10896	10440	8914	8828	587	7690	8518	445	2117	3632	3705	4195	3767	10601	10601	8107	318	5158	4084	2.6	10625	445	3.42	14.8	15.08	18.28	50.66	49.34	98.46	1.13	1.54	0.41	1.13	76.74	0.05	0.06	0.05	0.24	0	0.04	0.05	3.56
2019	22125	22	Louisiana	West Feliciana Parish	South	0	15428	15331	14793	13377	13287	883	11556	12905	1024	2112	5870	5872	6584	6042	12102	12095	9579	343	5446	3869	3.09	12095	1024	6.2	11.51	9.05	6.03	64.01	35.99	97.95	0.67	2.05	1.38	0.56	82.31	0.19	0.01	0.29	0.88	0.58	0.16	0.32	1.99
2019	22127	22	Louisiana	Winn Parish	South	0	14313	14210	13542	11908	11761	673	10182	11371	635	2194	5045	5100	5458	5193	12411	12411	9543	575	7317	5483	2.26	12485	645	5.85	20.71	17.09	14.21	53.27	46.73	98.64	0.65	1.36	0.71	0.4	78.73	0	0.06	0.24	0.42	0	0	0.35	1.03
2019	23001	23	Maine	Androscoggin County	Northeast	0	107602	106273	101203	87983	86746	5502	74726	84120	8433	21351	50764	52332	56789	54573	104281	104248	81371	1191	49892	45630	2.29	106432	8516	7.13	15.94	14.45	17.37	48.86	51.14	95.67	2.71	4.33	1.63	1.9	76.94	0.26	0.03	0.4	0.94	0.54	0.18	0.55	8.04
2019	23003	23	Maine	Aroostook County	Northeast	0	67809	67157	64453	57668	56974	3126	50280	55281	6007	10785	27881	28757	31139	29593	65559	65540	53745	863	39916	29516	2.22	66515	6108	7.53	22.3	19.09	24.79	49.47	50.53	93.49	5.09	6.51	1.41	2.97	80.2	0.63	0.12	0.29	0.37	0.35	0.03	0.71	11.81
2019	23005	23	Maine	Cumberland County	Northeast	0	292307	289758	278267	247230	244086	14377	211601	236677	16765	50713	148485	157583	168226	163077	284247	283781	229854	2421	144470	120644	2.35	288865	16950	3.86	11.36	8.55	17.08	48.51	51.49	92.97	4.4	7.03	2.63	3.44	79.01	0.2	0.18	0.51	1.74	1.3	0.14	0.81	4.8
2019	23007	23	Maine	Franklin County	Northeast	0	29982	29765	28584	25587	25252	1699	21589	24566	2736	4683	13334	13675	15365	14474	28710	28710	23452	454	22181	11848	2.43	29835	2759	7.27	15.53	11.29	24.54	49.03	50.97	97.95	1.43	2.05	0.62	0.83	81.42	0.2	0.01	0.2	0.22	0.27	0	0.15	1.67
2019	23009	23	Maine	Hancock County	Northeast	0	54601	54041	52177	46809	46212	2052	41572	45081	4553	8640	24656	26223	28391	27238	53103	53026	43755	419	41260	23661	2.24	54099	4565	3.37	14.56	10.77	18.06	48.3	51.7	96.07	2.26	3.93	1.66	1.41	81.07	0.4	0.23	0.4	0.63	0.99	0	0.08	2.64
2019	23011	23	Maine	Kennebec County	Northeast	0	121753	120408	115840	102429	101057	6021	87875	98011	9612	21001	55543	57627	62150	59678	118001	117878	94898	1618	62754	52105	2.26	120100	9683	7.32	16.58	13.61	27.11	48.79	51.21	96.66	2.24	3.34	1.09	1.3	79.55	0.27	0.07	0.31	0.45	0.84	0.04	0.33	3.38
2019	23013	23	Maine	Knox County	Northeast	0	39759	39401	38001	33893	33489	1555	30014	32558	2929	6503	18044	19261	20623	19979	38159	38145	31139	398	24400	17020	2.24	38387	2937	6.05	15.36	12.2	17.9	49.84	50.16	96.87	2.02	3.13	1.12	1.18	81	0.4	0.04	0.25	0.42	0.47	0	0.13	2.54
2019	23015	23	Maine	Lincoln County	Northeast	0	34201	33899	32835	29552	29176	1255	26321	28460	3272	4971	14823	15913	17076	16426	33626	33615	28002	553	23978	15336	2.19	33756	3272	5.72	16.94	14.08	22.03	49.01	50.99	96.35	2.69	3.65	0.96	1.77	82.37	0.3	0.06	0.17	0.43	0.41	0	0.18	2.29
2019	23017	23	Maine	Oxford County	Northeast	0	57550	56983	55002	48889	48172	2612	42832	46770	4746	9197	24281	25320	27588	26073	56728	56721	46281	929	36942	21338	2.66	57212	4760	9.45	18.47	15.45	18.5	49.43	50.57	98.07	1.24	1.93	0.68	0.78	80.67	0.27	0.08	0.1	0.24	0.25	0.02	0.13	2.37
2019	23019	23	Maine	Penobscot County	Northeast	0	151774	150345	144684	129234	127529	8971	107888	123701	11212	24468	68049	69663	76790	72962	145179	144892	118020	1651	75789	62156	2.33	150105	11276	7.66	18.98	16.93	22.15	49.57	50.43	96.19	2.46	3.81	1.35	1.54	80.44	0.24	0.08	0.35	0.68	0.69	0.01	0.26	3.5
2019	23021	23	Maine	Piscataquis County	Northeast	0	16836	16715	16116	14559	14389	800	12888	13926	1748	2540	5837	6191	6832	6403	16407	16407	13662	128	15463	7025	2.34	16678	1748	9.36	26.29	22.41	37.57	49.94	50.06	97.54	1.18	2.46	1.28	0.68	81.69	0.52	0.12	0.05	0.59	0.84	0	0.13	2.43
2019	23023	23	Maine	Sagadahoc County	Northeast	0	35452	35135	33658	29943	29478	1370	26547	28679	3681	6043	17133	18281	19133	18674	35133	35105	28616	350	18830	15980	2.21	35356	3690	3.68	11.85	7.71	12.74	48.91	51.09	94.62	3.64	5.38	1.74	2.24	79.32	0.46	0.45	0.49	0.34	0.96	0	0.39	3.75
2019	23025	23	Maine	Somerset County	Northeast	0	50520	50164	48167	42622	41974	2159	37376	40765	4278	8504	20185	21350	23500	21939	49684	49666	40194	731	30868	21321	2.33	49972	4303	7.77	21.68	19.14	28.37	49.53	50.47	97.58	1.7	2.42	0.72	0.97	80.03	0.23	0.07	0.31	0.1	0.27	0	0.38	2.36
2019	23027	23	Maine	Waldo County	Northeast	0	39539	39258	37744	33476	32984	1794	29220	32067	3301	6395	16938	18138	19981	18889	38680	38626	31506	499	22455	17236	2.26	39375	3318	5.79	16.81	14.14	19.65	49.09	50.91	96.63	2.37	3.37	1	1.16	80.29	0.38	0.05	0.13	0.44	0.35	0.06	0.14	3.43
2019	23029	23	Maine	Washington County	Northeast	0	31491	31249	29996	26575	26266	1519	23107	25425	2977	5119	11434	12117	13524	12571	30417	30350	24610	513	23364	13791	2.21	30890	2995	7.72	22.51	19.1	35.72	49.12	50.88	93.62	4.58	6.38	1.8	2.2	79.26	0.87	0.17	0.25	0.51	0.33	0.21	0.28	4.91
2019	23031	23	Maine	York County	Northeast	0	204316	202345	194730	172777	170265	9147	150281	164979	16830	34616	100561	105885	112232	107868	200873	200331	162656	2392	110226	85314	2.36	202277	16896	5.51	14.96	11.6	22.92	48.77	51.23	95.64	3.07	4.36	1.29	1.95	79.83	0.41	0.18	0.14	0.56	0.7	0.04	0.44	4.92
2019	24001	24	Maryland	Allegany County	South	0	71445	70788	68232	61267	60505	4622	49921	58941	4953	10851	27220	27421	30552	28291	63314	63259	51171	964	32900	27399	2.31	65844	5018	7.75	19.46	16.99	29.29	52.26	47.74	97.45	1.52	2.55	1.02	0.91	81.59	0.24	0.07	0.25	0.46	0.68	0.04	0.23	3.09
2019	24003	24	Maryland	Anne Arundel County	South	0	571275	564476	536096	464554	457039	26512	393584	429675	49841	113766	284673	295452	305477	292548	554326	546108	419390	9463	224378	209814	2.64	547742	51093	4.59	10.74	8.44	10.75	49.47	50.53	89.95	6.31	10.05	3.74	4.7	74.29	0.32	0.54	1.49	1.38	2.35	0.31	1.19	7.61
2019	24005	24	Maryland	Baltimore County	South	0	828018	819111	779029	679321	669052	42347	575300	648282	42052	155488	397059	411636	444225	422955	807583	807055	631349	15231	337052	313519	2.58	819867	42429	3.8	11.64	8.9	14.29	47.4	52.6	86.39	7.76	13.61	5.85	6.79	73.26	0.38	0.67	2.1	2.71	2.89	0.41	1.91	9.58
2019	24009	24	Maryland	Calvert County	South	0	91511	90816	86675	74473	72981	5043	62546	69309	8621	18751	44469	46844	49064	46981	90734	89854	68835	1540	35155	31973	2.84	90150	8738	3.37	10.16	7.43	11.38	49.76	50.24	96	3.01	4	0.99	1.8	75.86	0.14	0.17	0.16	0.52	0.76	0.09	0.26	3.16
2019	24011	24	Maryland	Caroline County	South	0	33049	32684	31040	26554	26126	1747	22557	25200	2159	6772	15363	15715	16901	16071	32561	32553	24858	703	13588	12024	2.71	32682	2242	3.96	14.81	13.2	20.59	48.93	51.07	94.12	2.31	5.88	3.56	1.61	73.24	0.18	0.56	1.49	1.33	0.39	0.3	1.54	4.18
2019	24013	24	Maryland	Carroll County	South	0	167699	166151	158772	138245	135759	9102	116607	130792	10796	32888	81052	85847	90664	87632	163920	163710	127664	2628	63564	60758	2.7	165607	10908	5.22	11.74	8.62	12.52	49.47	50.53	95.13	3.38	4.87	1.49	2.37	76.74	0.15	0.12	0.7	0.52	0.9	0.08	0.42	3.62
2019	24015	24	Maryland	Cecil County	South	0	102552	101811	96814	83526	81894	5024	70955	79123	6981	19943	48459	50312	53834	51057	101242	101145	78212	2565	42658	37058	2.73	101525	7060	5.04	13.71	11.99	21.05	49.75	50.25	95.59	2.68	4.41	1.73	1.95	75.72	0.23	0.19	0.57	0.74	0.95	0.17	0.66	3.61
2019	24017	24	Maryland	Charles County	South	0	159428	157332	149861	128136	125742	8746	106804	119251	15957	32774	78223	81007	83685	80788	157119	155705	117631	4639	60452	56520	2.78	156092	16132	3.01	8.77	6.88	7.86	48.16	51.84	92.47	5.08	7.53	2.45	3.86	73.73	0.25	0.37	0.8	1.04	1.85	0.27	0.78	5.63
2019	24019	24	Maryland	Dorchester County	South	0	32138	31746	30321	26500	26138	1396	23058	25319	2079	5788	13908	14431	16155	14860	31676	31666	24942	793	16747	13183	2.39	31732	2120	6.86	17.44	14.25	22.05	47.22	52.78	95.44	2.29	4.56	2.27	1.58	76.58	0.28	0.39	1.11	0.49	0.66	0.12	1.53	3.44
2019	24021	24	Maryland	Frederick County	South	0	251422	248431	236627	203412	199581	13411	170910	191996	15623	53545	123620	131371	140005	134149	246445	246000	188128	2944	97486	92526	2.67	249075	15872	4.72	10.52	8.25	10.63	49.28	50.72	87.8	7.17	12.2	5.02	6.02	72.08	0.3	0.69	1.88	2.16	2.67	0.61	1.65	9.48
2019	24023	24	Maryland	Garrett County	South	0	29235	28997	27812	24812	24473	1403	21472	23725	1998	4641	12703	13570	14419	13870	28480	28471	23214	554	19338	12425	2.3	28751	2028	5.46	15.64	12.03	12.24	49.52	50.48	98.19	1.39	1.81	0.43	0.71	80.83	0.06	0.01	0.15	0.21	0.33	0	0.25	2.09
2019	24025	24	Maryland	Harford County	South	0	252222	249062	238091	206203	202955	13015	174831	193996	18805	50714	123288	129368	136073	130345	249996	248657	192939	4173	100210	93955	2.67	249491	19168	4.51	11.37	8.6	15.24	48.98	51.02	93.33	5.13	6.67	1.54	3.72	76.13	0.34	0.18	0.55	0.48	1.25	0.2	0.51	5.29
2019	24027	24	Maryland	Howard County	South	0	318855	315446	299917	255361	250130	16527	215300	238956	17367	72134	158780	169199	177013	170318	316280	314328	237235	3163	119494	114170	2.77	315151	17628	2.9	7.91	5.76	6.92	48.91	51.09	77.2	14.63	22.8	8.17	12.97	68.15	0.53	1.09	3.43	3.13	10.63	0.64	2.66	18.03
2019	24029	24	Maryland	Kent County	South	0	19536	19362	18757	16991	16713	1282	13933	16433	1388	2553	8203	8565	9707	9304	17879	17879	14967	301	10686	8025	2.23	19161	1405	3.62	13.05	9.94	11.38	47.57	52.43	94.61	2.1	5.39	3.29	1.3	80.93	0.27	0.3	1.65	1.07	0.87	0.49	0.97	3.71
2019	24031	24	Maryland	Montgomery County	South	0	1043530	1031521	977513	841529	826787	49245	717900	796510	39970	222231	518222	552769	587168	560950	1034475	1031386	790886	11486	389202	370950	2.79	1034552	40694	2.77	8.08	5.56	9.48	48.31	51.69	66.06	19.18	33.94	14.76	17.55	63.51	1.31	2.09	5.25	6.1	9.43	1.65	4.89	26.84
2019	24033	24	Maryland	Prince George's County	South	0	908670	897488	848758	737565	727025	48294	616274	703069	54231	165950	461118	472813	514822	483867	888369	886104	686541	22080	333041	311343	2.86	901883	54745	3.01	9.53	7.29	14.32	48.14	51.86	76.25	10.8	23.75	12.96	9.74	65.93	1.12	2.07	4.94	4.84	2.67	1.97	4.92	14.73
2019	24035	24	Maryland	Queen Anne's County	South	0	49632	49167	47119	40849	40120	2317	35106	38779	3616	9560	23257	25080	26249	25558	49080	48994	38373	757	21184	18577	2.65	49140	3658	4.9	10.79	8.11	8.85	49.63	50.37	94.55	3.2	5.45	2.25	2.23	76.29	0.21	0.24	0.82	0.98	0.89	0.19	0.69	3.67
2019	24037	24	Maryland	St. Mary's County	South	0	112290	110890	105144	89645	88083	6234	74327	83120	10280	24328	54012	55553	57084	55220	109119	107596	80687	1970	45109	40552	2.7	109466	10376	4.55	12.04	10.75	11.5	50	50	93.47	4.2	6.53	2.33	2.74	73.49	0.31	0.31	0.71	1	1.69	0.02	0.66	5.19
2019	24039	24	Maryland	Somerset County	South	0	25729	25585	24485	21988	21744	1666	17025	21274	1490	3637	8349	8067	9686	8888	19588	19588	15327	501	11437	8574	2.3	21611	1490	5.9	15.7	13.68	15.08	54.13	45.87	95.13	2.98	4.87	1.89	2.78	80.96	0.29	0.09	0.73	0.79	1.3	0	0.8	3.72
2019	24041	24	Maryland	Talbot County	South	0	37167	36873	35506	31594	31146	1676	27939	30269	3179	6037	16198	17533	18349	17732	36689	36648	29882	557	20247	16826	2.18	36739	3203	3.35	14.98	10.54	18.07	47.43	52.57	93.09	3.4	6.91	3.51	2.67	78.31	0.3	1	1.39	0.82	0.53	0.3	1.14	4.78
2019	24043	24	Maryland	Washington County	South	0	150109	148572	141450	123090	121150	7152	105079	116995	10511	28854	63925	67262	72472	68511	141275	141108	108851	2703	61506	56035	2.52	141797	10548	5.96	15.72	13.55	20.81	50.85	49.15	94	3.62	6	2.38	2.81	75.88	0.31	0.38	0.74	0.96	0.9	0.22	0.79	5.01
2019	24045	24	Maryland	Wicomico County	South	0	102539	101576	96354	83923	82758	8014	64556	79896	6356	19634	46471	47453	53009	48959	98545	98407	76258	1590	42382	37793	2.6	101218	6409	4.65	12.23	9.58	18.36	47.48	52.52	90.93	3.81	9.07	5.27	3	73.6	0.2	0.46	2.03	2.58	1.47	0.86	2.28	5.77
2019	24047	24	Maryland	Worcester County	South	0	51765	51341	49634	44399	43875	1985	39386	42773	4355	7832	22459	23695	25390	24144	50918	50892	42082	803	56310	22089	2.31	51044	4390	5.95	14.96	10.61	14.51	48.98	51.02	94.63	3	5.37	2.37	2.25	80.46	0.27	0.26	0.82	1.02	1.25	0.12	0.47	3.43
2019	24510	24	Maryland	Baltimore city	South	0	609032	601758	569973	501978	495428	28856	423638	482566	27796	98961	263529	272708	306279	280888	586821	586178	462624	18791	294296	239116	2.45	600459	28002	6.25	15.48	13.63	22.01	46.97	53.03	91.04	4.16	8.96	4.8	3.35	74.93	0.45	0.53	1.44	2.37	1.49	0.49	1.37	6.19
2019	25001	25	Massachusetts	Barnstable County	Northeast	0	213496	212128	205651	187331	185337	8737	165855	180298	17204	26961	96225	103450	110233	105715	210562	209973	178439	3751	163557	94323	2.23	211206	17246	3.17	13.33	9.19	12.32	47.82	52.18	91.34	5.14	8.66	3.52	4.48	81.4	0.38	0.53	1.26	1.35	0.69	0.1	0.79	5.93
2019	25003	25	Massachusetts	Berkshire County	Northeast	0	126425	125426	121074	109039	107763	6687	92628	104750	8337	18494	59033	60374	67214	64008	119987	119958	99325	1743	69079	54813	2.18	124293	8354	6.21	15.75	13.5	14.59	48.37	51.63	93.07	4.43	6.93	2.5	3.56	80.62	0.31	0.18	0.91	1.1	1.08	0.44	0.8	5.43
2019	25005	25	Massachusetts	Bristol County	Northeast	0	561037	555810	531420	465643	458971	29073	392815	444244	28313	103536	269663	275918	300775	284670	546036	545844	431261	8672	235275	217912	2.5	555111	28673	5.32	14.02	11.23	18.01	48.41	51.59	86.39	9.07	13.61	4.54	8.21	75.13	1.15	0.68	1.16	1.55	1.22	1.13	2.77	13.58
2019	25007	25	Massachusetts	Dukes County	Northeast	0	17312	17228	16676	14700	14535	1058	12824	14096	909	2976	7328	8343	9041	8730	17168	17168	13972	74	17902	6765	2.52	17213	931	1.38	10.02	4.98	27.24	49.3	50.7	87.46	7.77	12.54	4.77	6.34	76.89	0.45	1.08	1.86	1.37	0.35	0.1	0.53	9.1
2019	25009	25	Massachusetts	Essex County	Northeast	0	783676	775707	739518	646136	636144	41711	542962	615241	32414	151349	378931	396078	429571	408720	767172	766852	600858	10842	312992	294202	2.6	776718	32697	4.72	11.82	8.86	13.76	48.21	51.79	81.67	10.45	18.33	7.88	9.44	71.74	0.77	0.9	2.34	3.86	2.07	2.53	4.02	15.39
2019	25011	25	Massachusetts	Franklin County	Northeast	0	70577	69963	67515	60507	59829	2925	53146	58212	5007	11015	33125	35504	38637	36728	69375	69373	57379	715	34134	30569	2.26	69805	5017	5.8	15.6	12.42	23.62	48.7	51.3	94.27	3.35	5.73	2.38	2.7	80.37	0.48	0.33	0.56	1.02	0.97	0.22	0.69	4.62
2019	25013	25	Massachusetts	Hampden County	Northeast	0	467871	463072	441817	384858	378780	26965	317450	365699	24266	89803	206196	211714	231192	217690	453636	453206	353219	7659	193586	179423	2.53	462644	24504	7.24	15.79	13.43	16.86	48.3	51.7	90.86	5.89	9.14	3.25	5.29	75.31	0.62	0.39	0.97	1.27	1.63	1.71	3.28	16.6
2019	25015	25	Massachusetts	Hampshire County	Northeast	0	161032	159929	155497	141973	140481	17111	100133	136977	8090	21766	76145	74683	88986	84132	138168	138024	114746	1072	63873	58838	2.35	159678	8207	5.3	10.68	9	17.44	46.76	53.24	90.2	5.03	9.8	4.77	4.06	80.7	0.5	0.35	0.95	2.97	3.29	0.25	0.78	9.31
2019	25017	25	Massachusetts	Middlesex County	Northeast	0	1600842	1584372	1514413	1337654	1319843	84748	1123325	1279966	56499	295398	823239	855625	923590	888780	1545860	1544564	1228505	14633	636543	604384	2.55	1586008	57176	3.57	9.28	6.35	13.06	48.92	51.08	77.42	11.85	22.58	10.73	10.64	70.24	0.94	1.15	3.11	5.52	7.27	1.16	2.91	17.38
2019	25019	25	Massachusetts	Nantucket County	Northeast	0	11168	11005	10464	9198	9083	506	8192	8837	496	2230	5796	6162	6611	6418	11022	11002	8730	17	12345	3713	2.93	11114	496	5.58	11.18	9.19	30	51.22	48.78	86.94	5.86	13.06	7.21	4.41	72.1	0.13	1.27	3.05	2.76	0.91	0	1.05	8.78
2019	25021	25	Massachusetts	Norfolk County	Northeast	0	700437	693349	662934	579898	570935	36432	491428	552059	28878	136710	348197	364355	392987	376303	682391	682141	535440	7436	278615	265300	2.57	692118	29136	3.25	9.64	6.6	15.99	48.08	51.92	80.53	12	19.47	7.47	10.92	72.19	0.6	0.63	1.84	4.4	8.14	1.09	2.43	13.99
2019	25023	25	Massachusetts	Plymouth County	Northeast	0	515303	510033	487969	424911	417865	27355	359125	403094	28135	100387	248945	259994	281722	267634	504436	504152	393718	7707	207003	187460	2.69	508430	28494	3.58	11.07	8.62	13.14	48.58	51.42	89.42	6.91	10.58	3.67	5.88	75.02	0.47	0.39	1.06	1.74	0.76	0.82	1.65	8.53
2019	25025	25	Massachusetts	Suffolk County	Northeast	0	796605	787701	754314	684450	677124	47028	553283	661982	18829	116202	419096	418028	471125	441009	752973	752282	620677	10057	337251	309844	2.41	790089	19116	5.19	12.02	9.03	22.5	48.31	51.69	68.91	15.61	31.09	15.48	14.11	68.78	1.39	2.09	4.14	7.85	6.67	3.28	6.87	20.97
2019	25027	25	Massachusetts	Worcester County	Northeast	0	824772	816807	780275	681693	671415	46636	568517	648637	42954	159109	390464	407461	444046	421838	796589	796094	623746	10016	335104	309951	2.56	813041	43487	4.51	12.07	9.83	16.78	49.3	50.7	87	7.47	13	5.52	6.61	73.74	0.5	0.73	1.7	2.6	3.08	0.94	2.39	12.06
2019	26001	26	Michigan	Alcona County	Midwest	0	10353	10295	10037	9275	9199	327	8514	9006	1322	1102	3084	3272	3625	3349	10211	10207	8920	157	11188	4988	2.05	10261	1325	6.34	22.82	18.54	18.75	50.57	49.43	98.36	1.24	1.64	0.41	0.68	86.62	0.19	0.09	0.03	0.1	0.5	0.08	0.12	1.61
2019	26003	26	Michigan	Alger County	Midwest	0	9151	9092	8822	8023	7921	389	6992	7765	843	1258	2783	3043	3283	3112	8107	8107	6755	70	6691	3007	2.7	8141	843	1.15	17.39	15.24	17.39	55.46	44.54	98.7	0.82	1.3	0.48	0.47	84.37	0.22	0	0.04	0.22	0.02	0.14	0.1	1.2
2019	26005	26	Michigan	Allegan County	Midwest	0	116143	114866	108948	92906	91234	5894	78753	87825	4881	25641	52471	54642	57393	55812	114800	114771	86956	1871	51177	43416	2.65	115272	4913	2.99	10.13	8.79	12.7	49.96	50.04	96.33	1.76	3.67	1.91	1.31	73.99	0.24	0.42	0.68	0.57	0.28	0.25	0.54	4.32
2019	26007	26	Michigan	Alpena County	Midwest	0	28520	28272	27158	24194	23864	1306	21155	23144	2506	4819	11920	12301	13474	12665	28004	27972	22776	266	16056	12752	2.19	28172	2555	5.38	18.56	14.7	22.56	49.33	50.67	98.1	1.33	1.9	0.56	0.7	80.73	0.19	0.12	0.08	0.18	0.57	0.02	0.18	2.18
2019	26009	26	Michigan	Antrim County	Midwest	0	23206	23005	22203	19855	19518	972	17456	18964	2000	3688	9229	9778	10450	10050	22935	22935	18789	358	18069	9899	2.32	23031	2004	4.88	16.21	13.11	15.6	49.91	50.09	97.77	1.44	2.23	0.78	0.97	81.1	0.22	0.05	0.22	0.3	0.18	0.15	0.26	1.59
2019	26011	26	Michigan	Arenac County	Midwest	0	15070	14943	14388	12875	12699	634	11390	12349	1172	2422	5559	5770	6357	5906	14864	14864	12214	193	9836	6571	2.26	14935	1195	6.54	20.14	17.97	25.1	50.66	49.34	98.78	0.88	1.22	0.35	0.8	81.6	0.16	0.05	0.08	0.05	0.33	0	0.45	1.15
2019	26013	26	Michigan	Baraga County	Midwest	0	8421	8351	8071	7214	7113	323	6242	6913	606	1245	2797	2875	3108	2917	7200	7200	5794	109	5301	3107	2.34	7302	616	5.44	17.73	14.89	21.21	55.3	44.7	98.29	1.06	1.71	0.65	0.82	81.44	0.08	0	0.48	0.1	0.22	0	0.11	2.73
2019	26015	26	Michigan	Barry County	Midwest	0	60540	59878	57183	49576	48631	2919	42357	47041	3808	11929	27418	28599	30575	29100	59614	59586	46402	1151	27586	24296	2.46	60161	3931	3.88	12.35	9.72	15.37	50.32	49.68	97.95	1.19	2.05	0.86	0.79	76.96	0.18	0.09	0.28	0.31	0.41	0.04	0.39	1.44
2019	26017	26	Michigan	Bay County	Midwest	0	104104	103091	98979	86802	85481	4719	74642	82807	7514	19647	44378	45980	50255	47048	102883	102864	81950	879	48289	44339	2.32	103211	7621	4.79	15.53	12.97	20.74	49.12	50.88	98.35	1.1	1.65	0.55	0.82	79.01	0.16	0.07	0.19	0.13	0.29	0	0.23	1.47
2019	26019	26	Michigan	Benzie County	Midwest	0	17615	17400	16779	14977	14808	743	13287	14340	1620	3011	7324	7705	8199	7830	17409	17405	14188	164	12524	6792	2.55	17430	1623	2.22	14.96	11.09	18.48	49.67	50.33	97.85	1.62	2.15	0.53	1.38	81.03	0.19	0.08	0.23	0.03	0.18	0	0.07	3.27
2019	26021	26	Michigan	Berrien County	Midwest	0	154133	152677	145176	126247	124155	7449	107629	120286	9395	29645	67729	69024	76140	71622	150558	150544	117469	2447	77514	63665	2.36	153075	9464	5.48	15.68	12.93	21.34	48.94	51.06	93.74	3	6.26	3.25	2.38	75.13	0.38	0.41	0.93	1.52	1.17	0.22	0.87	5.22
2019	26023	26	Michigan	Branch County	Midwest	0	43513	42975	40906	35207	34683	2094	30314	33475	2685	8704	17650	18222	19550	18727	41041	41041	31303	734	20849	16650	2.47	41346	2712	4.73	13.82	10.95	22.37	51.67	48.33	95.45	2.01	4.55	2.54	1.51	74.49	0.23	0.51	0.76	1.05	0.75	0.53	1.69	4.68
2019	26025	26	Michigan	Calhoun County	Midwest	0	134212	132692	125909	108772	107038	7219	91137	103251	9373	27212	56637	57871	64065	60032	130391	130313	100454	1864	60889	53991	2.41	132568	9414	4.79	15.43	13.21	24.69	49.01	50.99	95.32	2.18	4.68	2.5	1.67	74.83	0.19	0.22	0.6	1.49	1.88	0.33	0.74	4.14
2019	26027	26	Michigan	Cass County	Midwest	0	51523	51006	48948	42784	42211	2654	36775	40763	3544	9325	22051	22867	25492	23869	51088	51088	40491	949	26295	21019	2.43	51401	3558	6.71	18.12	15.53	25.41	50.14	49.86	97.84	1.29	2.16	0.87	0.81	78.33	0.28	0.11	0.24	0.24	0.66	0.1	0.15	2.52
2019	26029	26	Michigan	Charlevoix County	Midwest	0	26188	25968	25034	22108	21715	1116	19276	21115	1881	4504	11543	12077	12893	12378	25782	25779	20877	321	17678	11503	2.25	25935	1926	5.38	14.76	11.19	23.41	49.54	50.46	97.55	1.65	2.45	0.8	1.01	79.91	0.14	0.11	0.17	0.37	0.4	0	0.29	2.18
2019	26031	26	Michigan	Cheboygan County	Midwest	0	25418	25268	24400	22023	21793	1135	19486	21066	2305	3790	9966	10333	11319	10470	25080	25013	20825	258	18512	11195	2.24	25078	2317	6.37	19.55	15.81	27.74	50.02	49.98	98.18	1.31	1.82	0.51	0.98	82.75	0.07	0.29	0.09	0.06	0.23	0.01	0.28	2.61
2019	26033	26	Michigan	Chippewa County	Midwest	0	37629	37121	35797	31967	31624	2013	26027	30639	3074	6313	14690	14979	17043	15523	34009	33900	27090	403	21443	13999	2.43	34630	3127	6.69	18.63	16.94	24.85	54.47	45.53	95.71	2.71	4.29	1.57	1.36	80.2	0.33	0.44	0.32	0.48	0.7	0.05	0.38	2.33
2019	26035	26	Michigan	Clare County	Midwest	0	30651	30341	28974	25651	25312	1323	22457	24574	2592	5403	9911	10624	12113	10891	30243	30243	24242	384	23387	12199	2.48	30319	2592	5.59	22.47	20.64	28.7	49.73	50.27	98.34	1.26	1.66	0.39	0.86	79.79	0.21	0.03	0.01	0.15	0.12	0.16	0.41	3.7
2019	26037	26	Michigan	Clinton County	Midwest	0	78389	77528	74023	64008	62973	4125	53883	60694	4610	16368	36099	38008	39976	38589	77563	77547	60215	671	31736	29728	2.61	77840	4668	4.39	12.52	10.34	16.39	49.37	50.63	96.54	1.86	3.46	1.59	1.48	75.99	0.17	0.2	0.56	0.66	1.04	0.06	0.47	2.78
2019	26039	26	Michigan	Crawford County	Midwest	0	13892	13757	13243	11867	11721	610	10469	11360	1434	2168	5155	5372	5863	5482	13622	13601	11204	196	11193	6141	2.23	13708	1440	5.4	20.44	17.34	33.79	50.86	49.14	97.81	1.47	2.19	0.72	1.21	81.21	0.33	0.02	0.21	0.16	0.17	0	0.26	1.72
2019	26041	26	Michigan	Delta County	Midwest	0	36026	35725	34217	30181	29763	1651	26468	28807	3083	6398	14753	15205	16408	15578	35485	35467	28449	495	20367	16234	2.18	35643	3109	7.45	18.94	14.31	28.22	49.75	50.25	98.37	1.24	1.63	0.39	0.75	79.62	0.09	0.03	0.23	0.04	0.24	0	0.09	1.53
2019	26043	26	Michigan	Dickinson County	Midwest	0	25439	25120	24178	21363	21096	1198	18590	20390	2298	4534	10637	11016	11792	11249	24969	24969	20082	268	14070	11231	2.23	25131	2298	6.46	17.81	13.94	22.15	50.16	49.84	98.2	1.27	1.8	0.54	0.83	79.61	0.22	0.05	0.03	0.24	0.49	0	0.22	1.22
2019	26045	26	Michigan	Eaton County	Midwest	0	109456	108168	103452	90683	89240	5495	76765	86326	6590	20747	50458	51885	56139	53457	107659	107581	84957	1361	47558	44480	2.42	108742	6633	6.59	16.14	13.57	22.52	48.97	51.03	95.45	2.41	4.55	2.15	1.89	77.09	0.21	0.18	0.55	1.2	0.96	0.15	0.79	4.11
2019	26047	26	Michigan	Emmet County	Midwest	0	33104	32744	31501	27958	27494	1593	24091	26632	2305	5987	15319	16034	17265	16414	32646	32631	26251	289	21678	14463	2.25	32780	2305	4.8	13.38	10.87	8.21	49.42	50.58	97.36	1.82	2.64	0.82	1.12	79.75	0.19	0.04	0.33	0.26	0.35	0.04	0.09	2.94
2019	26049	26	Michigan	Genesee County	Midwest	0	407875	403363	383691	331786	326434	21060	279412	314964	23176	82464	162776	168262	190128	172390	403003	402880	311796	6607	192290	167902	2.4	405671	23413	5.95	17.39	15.82	23.95	48.22	51.78	97.05	2.09	2.95	0.86	1.64	76.45	0.14	0.11	0.18	0.43	0.61	0.09	0.34	2.61
2019	26051	26	Michigan	Gladwin County	Midwest	0	25279	25022	23947	21345	21133	1180	18845	20430	2148	4169	8348	8716	9514	8954	24944	24940	20275	363	17923	11047	2.27	25120	2160	5.82	20.86	19.54	20	50.41	49.59	98.81	1.01	1.19	0.19	0.81	80.65	0.11	0.07	0	0	0	0.17	0.5	2.31
2019	26053	26	Michigan	Gogebic County	Midwest	0	15061	14914	14502	13119	13047	642	11535	12698	1540	2193	5670	5849	6317	5978	13828	13818	11499	97	10781	6744	2.05	13916	1545	2.97	14.86	11.59	12.11	53.24	46.76	98.46	1.13	1.54	0.41	0.76	83.97	0.2	0.11	0.06	0.04	0.44	0	0.26	1.82
2019	26055	26	Michigan	Grand Traverse County	Midwest	0	92181	91389	87381	76740	75630	4163	66588	73181	6202	16978	43513	46000	48908	46754	90255	90018	71794	930	43942	37319	2.41	90808	6293	4.29	12.43	9.2	15.9	49.33	50.67	96.65	1.93	3.35	1.41	1.23	78.38	0.34	0.25	0.35	0.47	0.53	0	0.38	2.8
2019	26057	26	Michigan	Gratiot County	Midwest	0	40916	40598	38929	34302	33788	2407	28240	32764	2358	7380	15337	15472	17352	16358	35178	35178	27201	379	16330	15035	2.33	36619	2428	5.75	14.93	12.57	20.7	53.59	46.41	98.52	0.93	1.48	0.55	0.58	79.63	0.06	0.08	0.17	0.25	0.34	0.04	0.36	2.67
2019	26059	26	Michigan	Hillsdale County	Midwest	0	45757	45113	43020	37549	36966	2671	31260	35699	3089	8818	17937	18420	20295	19421	44008	43998	34353	606	21960	18107	2.44	45328	3131	4.1	14.65	13.12	18.28	49.92	50.08	98.64	0.74	1.36	0.62	0.5	77.48	0.09	0.12	0.09	0.33	0.27	0.05	0.51	3.4
2019	26061	26	Michigan	Houghton County	Midwest	0	36070	35718	34186	30040	29669	3134	21169	28775	2234	6783	13885	14314	16140	15275	33452	33442	26256	345	18798	13386	2.5	35650	2237	3.86	11.96	10.15	17.11	54.05	45.95	95.06	1.77	4.94	3.17	1.31	76.82	0.13	0.24	0.35	2.44	1.92	0.21	0.51	4.01
2019	26063	26	Michigan	Huron County	Midwest	0	31349	31008	29814	26391	26041	1388	23078	25267	2211	5624	12979	13542	14559	13883	30894	30876	24921	272	21281	13847	2.22	30985	2234	4.01	16.47	12.76	21.73	49.6	50.4	98.14	1.24	1.86	0.62	0.95	80.11	0.2	0.14	0.13	0.15	0.35	0.05	0.3	2.72
2019	26065	26	Michigan	Ingham County	Midwest	0	290587	287289	274322	242609	239650	23345	176299	232538	12993	51790	134286	133630	153797	143566	271705	271556	215254	2848	123570	112840	2.41	288850	13242	5.7	13.04	11.41	20.97	48.72	51.28	89.33	4.67	10.67	6	3.93	74.8	0.23	0.42	1.2	4.14	4.56	0.31	1.35	8.2
2019	26067	26	Michigan	Ionia County	Midwest	0	64300	63533	60631	52096	51310	3411	43681	49423	3578	13461	27092	28268	30337	28978	60391	60347	45788	878	24967	22964	2.63	60621	3595	4.23	11.53	9.57	16.11	53.29	46.71	98.03	1.27	1.97	0.7	0.86	76.27	0.23	0.08	0.18	0.21	0.37	0.13	0.26	2.06
2019	26069	26	Michigan	Iosco County	Midwest	0	25197	25013	24070	21793	21568	967	19541	21003	3073	3631	8606	8926	9818	9108	24813	24791	20718	299	20558	11669	2.13	24874	3099	8.45	22.58	18.5	27.87	49.79	50.21	97.18	1.51	2.82	1.31	1.17	82.29	0.26	0.34	0.3	0.41	0.43	0.03	0.15	2.31
2019	26071	26	Michigan	Iron County	Midwest	0	11152	11038	10731	9693	9581	405	8710	9357	1092	1620	4094	4322	4655	4402	10851	10844	9073	108	9325	5225	2.06	10861	1094	4.98	17.65	14.52	16.76	49.7	50.3	98.24	1.25	1.76	0.51	0.81	83.49	0.06	0	0.41	0.04	0.47	0	0.14	1.74
2019	26073	26	Michigan	Isabella County	Midwest	0	70688	70133	67390	60507	59838	7658	38770	58411	2939	11000	31317	30899	36412	33830	64236	64231	52300	700	29154	24739	2.59	70160	2998	6.78	13.57	11.53	17.67	48.58	51.42	96.34	1.68	3.66	1.97	1.23	80.79	0.1	0.09	0.6	1.18	1.21	0.14	0.51	3.95
2019	26075	26	Michigan	Jackson County	Midwest	0	158636	157209	149578	130403	128515	8143	110176	124083	10000	30497	65601	67082	72929	68695	148808	148669	114961	2586	69580	61805	2.41	150711	10028	5.77	15.24	13.17	20.22	51.04	48.96	97.8	1.25	2.2	0.95	0.93	77.39	0.19	0.13	0.19	0.44	0.58	0.1	0.31	2.18
2019	26077	26	Michigan	Kalamazoo County	Midwest	0	262745	259866	246881	215268	211797	15189	164642	205522	12892	51766	125453	127819	141331	133538	254596	254451	198731	2528	112108	103445	2.46	260675	13098	5.13	12.65	10.75	17.73	48.92	51.08	94.05	2.89	5.95	3.06	2.18	75.56	0.22	0.35	0.72	1.78	1.26	0.17	0.67	5.19
2019	26079	26	Michigan	Kalkaska County	Midwest	0	17585	17382	16694	14542	14334	764	12716	13887	1437	3149	7016	7183	7939	7355	17423	17410	13843	300	12370	7145	2.44	17528	1454	5.89	18.26	15.47	37.52	50.86	49.14	98.21	0.88	1.79	0.91	0.54	78.13	0.56	0.21	0.06	0.07	0.2	0.01	0.13	2.71
2019	26081	26	Michigan	Kent County	Midwest	0	648121	640081	604210	516492	507206	34072	427937	489683	28682	142840	315147	327082	351010	335479	637355	637130	481905	8684	255024	241746	2.63	643646	29030	3.94	11.24	9.67	18.78	49.27	50.73	90.92	4	9.08	5.08	3.36	71.04	0.46	0.98	1.42	2.21	1.95	0.88	2.04	7.01
2019	26083	26	Michigan	Keweenaw County	Midwest	0	2111	2096	2036	1864	1857	70	1703	1799	263	296	742	797	892	822	2102	2102	1794	6	2483	1081	1.94	2106	264	4.17	14.34	11	19.35	51.59	48.41	97.58	1.37	2.42	1.04	0.62	84.18	0.38	0	0	0.66	0	0	0.1	0.79
2019	26085	26	Michigan	Lake County	Midwest	0	11852	11758	11339	10255	10139	433	9151	9903	1047	1678	3582	3798	4261	3881	11508	11508	9592	193	15347	4631	2.49	11541	1047	7.03	25.67	24.08	31.1	51.07	48.93	97.97	1.11	2.03	0.92	0.73	82.64	0.39	0.22	0.19	0.13	0.26	0.06	0.11	2.52
2019	26087	26	Michigan	Lapeer County	Midwest	0	88038	87114	83727	73403	72009	4389	62492	69620	5290	16307	37887	39159	42414	40033	86208	86203	68128	1454	36674	33700	2.56	86468	5368	4.37	13.7	11.37	16.84	50.93	49.07	97.11	1.47	2.89	1.42	1	77.78	0.39	0.39	0.23	0.41	0.4	0.26	0.43	2.61
2019	26089	26	Michigan	Leelanau County	Midwest	0	21652	21375	20772	18800	18653	876	16727	18116	1556	3081	8770	9628	10317	9850	21437	21437	17971	206	15638	9139	2.32	21495	1572	2.7	13.05	8.84	20.44	49.54	50.46	96.38	2.34	3.62	1.27	1.72	82.47	0.47	0.2	0.18	0.42	0.15	0.07	0.57	3.34
2019	26091	26	Michigan	Lenawee County	Midwest	0	98381	97374	93105	81423	80011	5194	68399	77450	6407	18468	42215	42919	46849	44628	93281	93206	72853	1545	43806	38345	2.43	95105	6422	6.3	15.47	13.08	18.04	50.52	49.48	97.21	1.39	2.79	1.39	0.92	77.49	0.23	0.23	0.5	0.43	0.28	0.12	1.1	3.16
2019	26093	26	Michigan	Livingston County	Midwest	0	189754	187626	180123	157020	154267	10285	132951	148514	10610	37970	91909	96455	101559	97775	188288	188233	147650	2074	76321	72000	2.62	188829	10779	3.62	10.63	7.94	13.5	50.16	49.84	96.59	2.46	3.41	0.95	1.93	77.4	0.28	0.18	0.19	0.3	0.51	0.04	0.26	2.11
2019	26095	26	Michigan	Luce County	Midwest	0	6338	6278	6074	5483	5431	299	4783	5292	522	958	1981	2053	2227	2085	5273	5273	4258	46	4373	2231	2.35	5292	522	5.32	20.26	16.76	10.97	59.26	40.74	97.55	1.42	2.45	1.03	0.79	82.49	0.35	0.05	0.38	0.25	0.49	0.13	0.13	3.82
2019	26097	26	Michigan	Mackinac County	Midwest	0	10780	10722	10391	9451	9332	376	8381	9053	1029	1463	4173	4370	5011	4519	10659	10622	8977	137	11168	5269	1.99	10663	1029	6.07	17.92	13.84	23.1	50.96	49.04	96.27	1.4	3.73	2.33	1.03	82	0.11	0.06	0.11	2.04	0.46	0.15	0.5	2.99
2019	26099	26	Michigan	Macomb County	Midwest	0	870325	860791	822586	719594	708655	41519	613496	684871	47456	168569	406934	417726	451871	427598	861656	861124	678766	10553	366016	346402	2.49	863583	47881	4.92	14.02	11.14	18.15	48.69	51.31	88.08	8	11.92	3.92	7.33	75.25	0.55	0.39	0.98	2	1.86	0.6	1.9	8.21
2019	26101	26	Michigan	Manistee County	Midwest	0	24457	24333	23527	21068	20742	1055	18346	20173	2241	3617	9058	9363	10142	9518	23122	23110	18946	373	15848	9426	2.44	23218	2247	5.01	18.21	14.65	20.55	51.91	48.09	98.08	0.9	1.92	1.02	0.71	81.72	0.34	0.05	0.13	0.49	0.27	0.07	0.24	2.61
2019	26103	26	Michigan	Marquette County	Midwest	0	66686	66205	63498	56686	55956	3943	44463	54484	5587	10735	28872	28926	32388	30540	62841	62706	51122	707	34850	26552	2.37	64947	5634	4.19	14.11	11.43	20.51	50.4	49.6	97.4	1.86	2.6	0.73	1.1	81.27	0.12	0.13	0.18	0.31	0.58	0.14	0.31	1.97
2019	26105	26	Michigan	Mason County	Midwest	0	28954	28738	27456	24118	23723	1299	20993	23006	2249	5123	12222	12600	13417	12825	28540	28522	22739	387	17536	12186	2.34	28669	2258	4.5	16.69	14.66	17.13	49.5	50.5	97.13	1.98	2.87	0.89	1.24	78.64	0.3	0.23	0.16	0.2	0.21	0.13	0.24	2.69
2019	26107	26	Michigan	Mecosta County	Midwest	0	43251	42779	41173	36704	36233	3863	26926	35194	2832	7193	17033	16903	19980	18616	40240	40240	32376	486	21539	15808	2.55	43013	2898	7.82	16.08	15.21	15.47	50.43	49.57	98.04	0.89	1.96	1.07	0.65	80.57	0.04	0.28	0.41	0.34	0.57	0.01	0.17	2.53
2019	26109	26	Michigan	Menominee County	Midwest	0	23074	22921	22064	19718	19393	1064	17185	18815	2161	3826	10252	10646	11411	10898	22656	22655	18514	232	14342	10627	2.14	22772	2161	5.21	18.06	13.73	20.7	50.71	49.29	98.41	1.11	1.59	0.48	0.71	81.13	0.14	0.03	0.23	0.07	0.3	0.01	0.12	1.74
2019	26111	26	Michigan	Midland County	Midwest	0	83355	82355	78760	68659	67563	4241	58374	65395	4870	16499	36110	37397	40239	38139	82022	82007	64292	995	36973	34199	2.4	82737	4870	4.81	13.64	10.32	18.21	49.2	50.8	95.41	2.1	4.59	2.49	1.51	76.36	0.11	0.24	0.7	1.43	1.49	0.02	0.21	3.41
2019	26113	26	Michigan	Missaukee County	Midwest	0	15028	14852	14039	12139	11947	698	10439	11548	1084	3041	5908	6176	6754	6322	14837	14837	11444	237	9227	6055	2.45	14924	1084	4.97	18.5	17.25	20.38	50.89	49.11	98.32	0.86	1.68	0.83	0.47	76.06	0.08	0.15	0.42	0.18	0.08	0.05	0.28	2.39
2019	26115	26	Michigan	Monroe County	Midwest	0	149727	148301	141887	123597	121731	7783	105199	117323	9922	29029	66373	68836	73808	70276	148255	148205	116505	2013	64370	59929	2.47	148820	10012	5.32	14.14	11.41	19.48	49.34	50.66	97.38	1.71	2.62	0.91	1.45	77.61	0.29	0.12	0.27	0.24	0.33	0.07	0.24	2.57
2019	26117	26	Michigan	Montcalm County	Midwest	0	63413	62704	59829	51689	50724	2850	44114	49151	3879	12675	25712	26849	28457	27378	60662	60644	46678	1004	28598	23913	2.54	60929	3906	5.39	17.26	15.49	17.18	51.4	48.6	98.24	1.15	1.76	0.6	0.71	76.95	0.14	0.18	0.13	0.16	0.24	0.05	0.3	2.39
2019	26119	26	Michigan	Montmorency County	Midwest	0	9265	9215	8947	8147	8041	305	7389	7884	983	1114	2810	2974	3312	3046	9105	9105	7798	172	9615	4452	2.05	9179	997	8.33	24.14	17.94	41.06	50.44	49.56	98.35	1.28	1.65	0.37	0.69	84.86	0.12	0	0.09	0.16	0.13	0	0.12	1.14
2019	26121	26	Michigan	Muskegon County	Midwest	0	173297	171426	162682	140060	137713	8740	118362	132921	11621	34720	72639	73859	81158	75858	166377	166317	127193	3500	74092	65939	2.53	168479	11780	4.95	15.26	13.13	25.41	49.72	50.28	97.84	1.3	2.16	0.86	0.98	75.92	0.15	0.22	0.17	0.32	0.34	0.11	0.25	2.62
2019	26123	26	Michigan	Newaygo County	Midwest	0	48366	47874	45580	39402	38700	2260	33734	37428	3635	9431	19297	19849	21466	20392	47699	47698	36892	989	25529	19161	2.48	47829	3655	4.7	17.78	15.68	26.81	50.21	49.79	97.57	1.36	2.43	1.07	0.95	76.38	0.27	0.35	0.19	0.27	0.19	0.14	0.54	4.1
2019	26125	26	Michigan	Oakland County	Midwest	0	1253185	1239491	1185129	1036898	1020293	61127	884264	986751	53808	247064	602842	632810	676260	646682	1242271	1241860	978207	12558	539742	504585	2.46	1246756	54362	3.48	11.54	8.86	17.15	48.91	51.09	86.34	7.44	13.66	6.22	6.73	73.38	0.43	0.56	1.5	3.74	4.39	0.38	1.44	10.69
2019	26127	26	Michigan	Oceana County	Midwest	0	26416	26137	24970	21442	21071	1364	18085	20340	1690	5196	10584	10673	11866	11170	26136	26129	20185	554	16157	10156	2.53	26254	1694	4.76	16.55	14.38	17.38	50.65	49.35	93.69	1.42	6.31	4.89	0.89	72.35	0.57	1.06	1.6	1.67	0.06	1.48	1.64	8.49
2019	26129	26	Michigan	Ogemaw County	Midwest	0	20898	20717	19933	17756	17551	909	15670	17019	1787	3155	7173	7448	8265	7599	20419	20406	16721	358	16192	9184	2.24	20587	1798	8.25	23.3	19.63	30.15	50.38	49.62	98.4	0.93	1.6	0.67	0.64	80.94	0.17	0	0.11	0.4	0.26	0	0.26	1.5
2019	26131	26	Michigan	Ontonagon County	Midwest	0	5877	5848	5732	5326	5249	222	4855	5148	752	643	1872	2014	2184	2033	5804	5801	5095	44	5688	2793	2.07	5821	756	6.47	19.53	15.77	22.86	51.25	48.75	98.21	1.21	1.79	0.58	1.11	87.07	0.29	0	0.07	0.22	0	0.09	0.05	1.54
2019	26133	26	Michigan	Osceola County	Midwest	0	23290	23039	21997	19060	18710	1220	16313	18008	1955	4603	8350	8727	9598	8934	22879	22877	17853	336	13784	9181	2.48	22977	1971	5.66	19.57	17.79	19.82	50.68	49.32	98.6	1.11	1.4	0.29	0.63	77.09	0.11	0.06	0	0.11	0.05	0.05	0.34	2.55
2019	26135	26	Michigan	Oscoda County	Midwest	0	8248	8158	7816	6934	6841	317	6137	6668	723	1436	2568	2739	3152	2828	8162	8162	6622	73	9226	3806	2.15	8202	746	4.68	22.29	19.42	38.13	50.91	49.09	98.81	0.72	1.19	0.47	0.65	80.37	0.32	0	0.11	0.05	0.09	0.04	0.61	5.42
2019	26137	26	Michigan	Otsego County	Midwest	0	24490	24211	23220	20303	20003	1203	17417	19326	1961	4673	10173	10457	11495	10833	24056	24048	18980	306	14899	9944	2.42	24303	1971	6.36	17.56	14.16	22.33	49.62	50.38	98.08	1.65	1.92	0.27	1.29	78.67	0.01	0.07	0.09	0.11	0.26	0.01	0.04	1.49
2019	26139	26	Michigan	Ottawa County	Midwest	0	286558	283301	268695	229408	225342	20475	178343	217182	12550	63489	140143	142598	154383	148950	276554	276458	208666	3286	109060	102610	2.7	285197	12765	3.85	10.54	8.27	16.46	49.41	50.59	93.86	3.66	6.14	2.48	3.01	73.52	0.39	0.52	0.6	0.97	1.76	0.48	1.24	6.15
2019	26141	26	Michigan	Presque Isle County	Midwest	0	12714	12652	12219	11096	10934	479	9933	10658	1340	1774	4392	4538	5043	4678	12544	12544	10545	190	10474	5797	2.16	12589	1342	5.04	19.72	15.74	23.8	49.78	50.22	98.21	1.17	1.79	0.61	0.79	83.33	0.12	0.09	0.21	0.19	0.39	0.03	0.44	2.91
2019	26143	26	Michigan	Roscommon County	Midwest	0	23851	23695	22977	20930	20689	820	18913	20194	2578	3230	7335	7780	8770	7944	23462	23462	19996	173	24538	11139	2.12	23640	2582	7.68	25.5	22.4	20.91	49.82	50.18	98.39	1.14	1.61	0.47	0.95	84.29	0.3	0.02	0.1	0.05	0.19	0	0.3	1.24
2019	26145	26	Michigan	Saginaw County	Midwest	0	191821	189635	180798	157981	155785	10849	131963	150457	12120	36486	78733	80249	88927	82783	185415	185381	145309	2726	87665	78933	2.35	188503	12182	6.57	17.1	14.71	25.68	48.55	51.45	97.3	1.52	2.7	1.18	1.23	77.35	0.1	0.16	0.35	0.58	0.62	0.13	0.41	2.89
2019	26147	26	Michigan	St. Clair County	Midwest	0	159247	157650	151253	132222	130167	7956	112812	125615	11129	29835	69474	71470	78127	73161	157390	157342	124402	2479	72179	64850	2.43	157967	11243	6.58	16.94	14.37	21.95	49.71	50.29	96.9	2.08	3.1	1.03	1.51	77.91	0.37	0.16	0.23	0.27	0.29	0.05	0.26	2.19
2019	26149	26	Michigan	St. Joseph County	Midwest	0	60836	60063	56803	48419	47612	3230	40926	45815	3918	12998	26400	27370	29462	28156	59829	59814	45295	1036	27920	24150	2.49	60301	3966	6.57	15.87	13.14	19.91	49.89	50.11	96.2	1.36	3.8	2.44	1.02	72.93	0.4	0.78	0.72	0.54	0.15	0.32	1.52	6.5
2019	26151	26	Michigan	Sanilac County	Midwest	0	41295	40928	39150	34083	33549	2063	29346	32339	2780	7939	16669	17372	18979	17842	40675	40661	32014	512	23086	17499	2.32	40956	2793	6.82	18.68	15.76	23.21	49.66	50.34	97.69	1.4	2.31	0.91	0.86	77.52	0.28	0.06	0.21	0.36	0.24	0.1	0.41	3.71
2019	26153	26	Michigan	Schoolcraft County	Midwest	0	8048	7986	7713	6919	6843	341	6167	6654	671	1289	2878	2961	3242	2985	7930	7925	6551	61	6385	3468	2.28	7940	671	9.86	22.32	20.74	29.76	48.83	51.17	99.18	0.68	0.82	0.14	0.43	82.63	0.04	0	0.02	0.07	0.38	0	0.03	1.44
2019	26155	26	Michigan	Shiawassee County	Midwest	0	68340	67706	64765	56639	55791	3758	48017	53734	4714	12681	29652	31172	33422	31878	67327	67320	53073	965	30224	27593	2.45	67937	4768	5.73	15.38	12.93	22.48	49.42	50.58	98.54	1.05	1.46	0.42	0.53	78.23	0.1	0.09	0.12	0.11	0.26	0.02	0.1	1.22
2019	26157	26	Michigan	Tuscola County	Midwest	0	52939	52384	50195	44106	43338	2503	37942	41965	3889	9522	21691	22406	24223	22922	51903	51889	41506	672	24447	21777	2.38	52230	3911	8.36	18.76	15.68	24.12	50.3	49.7	98.91	0.7	1.09	0.39	0.46	78.93	0.13	0.04	0.09	0.13	0.16	0.11	0.11	2.09
2019	26159	26	Michigan	Van Buren County	Midwest	0	75358	74501	70782	60778	59822	3916	51685	57569	4508	15130	32845	33733	36850	34755	74460	74401	57045	1776	37255	29411	2.51	74775	4649	5.08	15.06	12.45	15.63	49.75	50.25	94.5	2.14	5.5	3.36	1.85	73.2	0.64	0.78	1.25	0.69	0.56	0.66	1.32	5.48
2019	26161	26	Michigan	Washtenaw County	Midwest	0	367000	363721	348965	310358	306370	28902	229268	297983	13356	62921	174422	180046	197867	189559	346834	346693	279014	3439	151023	141245	2.45	362262	13636	3.68	9.36	7.24	16.84	49.57	50.43	86.43	6.82	13.57	6.75	5.75	75.06	0.4	0.61	1.37	4.36	5.8	0.35	1.1	10.88
2019	26163	26	Michigan	Wayne County	Midwest	0	1757299	1734785	1641916	1411900	1386924	88378	1181985	1339166	78776	357162	702324	726221	819620	744194	1736055	1735637	1324513	38002	815102	682282	2.54	1744974	79330	5.02	15.79	14.42	20.98	48.15	51.85	89.99	6	10.01	4.01	5.05	72.63	0.38	0.63	1	2	1.26	0.71	1.88	9.11
2019	26165	26	Michigan	Wexford County	Midwest	0	33256	32892	31245	26743	26272	1422	23078	25479	2714	6802	13166	13723	14938	14011	32852	32834	25303	595	16960	12963	2.54	33062	2736	4.83	16.11	13.25	26.24	49.91	50.09	98.1	1.45	1.9	0.45	0.77	76.25	0.16	0	0.1	0.19	0.29	0.01	0.16	1.84
2019	27001	27	Minnesota	Aitkin County	Midwest	0	15834	15735	15265	13687	13536	590	12375	13183	1743	2318	5798	6130	6600	6272	15592	15592	13004	169	16743	7681	2.03	15651	1743	4.27	18.15	13.87	24.49	50.82	49.18	98.36	1.29	1.64	0.35	0.88	82.91	0.08	0	0.17	0.09	0.34	0	0.17	2.15
2019	27003	27	Minnesota	Anoka County	Midwest	0	350253	346276	328375	280953	275742	17209	238608	266016	19418	77539	179120	188544	198571	191712	346853	346650	263872	3685	132137	128198	2.71	347788	19625	4.02	10.1	7.75	12.36	50.04	49.96	90.52	6.15	9.48	3.33	5.45	73.09	0.26	0.56	1.2	1.31	2.99	0.48	1.32	7.18
2019	27005	27	Minnesota	Becker County	Midwest	0	34011	33622	31848	27144	26656	1651	23293	25710	2656	7457	14547	15879	16924	16304	33430	33425	25322	535	19704	13617	2.46	33609	2660	3.87	13.47	10.98	23.98	49.77	50.23	98.39	1.17	1.61	0.44	0.79	75.18	0.1	0.03	0.06	0.25	0.46	0.02	0.16	2.29
2019	27007	27	Minnesota	Beltrami County	Midwest	0	46403	45833	43166	36457	35787	2798	28514	34698	2786	9657	19242	20018	22707	21064	43962	43943	32841	1082	21595	17372	2.55	45872	2796	6.57	13.8	11.42	25.93	49.86	50.14	97.75	1.64	2.25	0.62	0.89	74.22	0.07	0.05	0.06	0.44	0.5	0.02	0.15	3.61
2019	27009	27	Minnesota	Benton County	Midwest	0	40129	39600	37322	31513	30904	1675	26759	29944	2143	9628	20102	20830	22134	21302	39449	39408	29465	142	17093	16452	2.39	39604	2162	3.86	11.67	9.2	22.88	50.16	49.84	95.37	2.48	4.63	2.15	1.78	72.87	0.13	0.2	0.37	1.45	0.51	0.04	0.65	2.77
2019	27011	27	Minnesota	Big Stone County	Midwest	0	4996	4932	4702	4130	4058	143	3646	3963	373	1007	2135	2308	2425	2354	4853	4853	3830	15	3152	2298	2.1	4862	373	1.45	14.07	9.8	18.63	49.8	50.2	98.8	0.46	1.2	0.74	0.32	78.58	0	0.06	0.66	0.02	0	0.13	0.32	2.87
2019	27013	27	Minnesota	Blue Earth County	Midwest	0	66795	66018	63131	55716	55034	5250	38917	53518	3386	12377	34742	35577	39549	38033	63316	63249	50314	371	28415	26091	2.41	66088	3483	4.01	9.82	7.99	16.52	50.09	49.91	94.19	2.39	5.81	3.42	1.74	77.15	0.07	0.42	0.33	2.6	1.11	0.16	0.74	4.96
2019	27015	27	Minnesota	Brown County	Midwest	0	25163	24846	23773	20634	20407	1433	17339	19699	1501	5128	12443	12975	13915	13695	24075	24073	18688	182	11729	10764	2.23	24835	1523	2.66	10.13	7.36	12.21	50.11	49.89	97.33	1.31	2.67	1.36	1.05	77.11	0.34	0.31	0	0.71	0.34	0.24	0.35	3.42
2019	27017	27	Minnesota	Carlton County	Midwest	0	35633	35348	33759	29015	28465	1614	24961	27554	2582	7077	15835	16233	17486	16825	34105	34069	26183	692	16062	13613	2.45	34304	2585	3.14	13.44	11.12	27.37	52.29	47.71	98.14	1.3	1.86	0.56	0.74	76.91	0.08	0.1	0.15	0.22	0.34	0	0.09	2.97
2019	27019	27	Minnesota	Carver County	Midwest	0	101949	100821	95352	79400	77762	5999	66298	74426	4399	26511	51681	55778	58222	56939	100951	100936	73707	567	38271	36754	2.75	101658	4485	2.37	7.02	5.36	10.26	49.65	50.35	94.62	3.52	5.38	1.86	2.93	71.26	0.11	0.29	0.56	0.89	2.03	0.06	0.54	5.47
2019	27021	27	Minnesota	Cass County	Midwest	0	29268	28940	27619	24079	23724	1140	21333	23058	2836	5121	11475	12403	13320	12654	28833	28810	22807	624	25866	13164	2.19	28995	2846	3.77	14.76	11.73	23.19	51.14	48.86	98.5	1.14	1.5	0.36	0.81	78.52	0.08	0.08	0.02	0.18	0.38	0.03	0.12	2.94
2019	27023	27	Minnesota	Chippewa County	Midwest	0	11953	11756	11105	9582	9500	542	8245	9164	742	2621	5504	5874	6232	6012	11724	11724	8978	96	5713	5209	2.24	11760	766	7.73	12.05	7.7	8.03	49.46	50.54	93.47	1.77	6.53	4.76	1.12	73.08	0.14	0.15	1.61	2.86	1.23	0.36	1.55	4.07
2019	27025	27	Minnesota	Chisago County	Midwest	0	55315	54841	52214	44986	44225	2787	38402	42612	3688	11646	27143	28484	30254	29175	53761	53752	41224	717	21948	20242	2.64	53902	3714	4.84	11.51	8.71	14.68	52.03	47.97	97.78	1.38	2.22	0.84	1.05	76.43	0.13	0.09	0.18	0.44	0.92	0.03	0.08	2.39
2019	27027	27	Minnesota	Clay County	Midwest	0	63446	62486	58915	50348	49469	4570	38567	47887	3204	14788	31454	32549	35283	34306	59791	59740	44494	316	26456	24364	2.46	62943	3207	3.12	9.76	7.5	10.72	49.39	50.61	94.81	2.87	5.19	2.32	2.49	73.58	0.1	0.2	0.34	1.68	1.14	0.22	0.28	4.99
2019	27029	27	Minnesota	Clearwater County	Midwest	0	8821	8715	8269	7010	6914	469	6029	6626	749	1919	3557	3797	4147	3871	8619	8615	6522	138	4790	3405	2.56	8713	749	5.57	17.19	13.57	21.53	51.17	48.83	98.49	0.96	1.51	0.54	0.44	74.67	0.03	0	0.11	0.4	0.25	0.23	0.12	2.94
2019	27031	27	Minnesota	Cook County	Midwest	0	5376	5350	5139	4696	4664	166	4282	4553	386	729	2349	2540	2697	2634	5322	5322	4515	73	6126	2691	1.97	5338	386	2.92	13.51	9.53	35.45	49.5	50.5	94.57	2.08	5.43	3.35	1.53	81.49	0.24	0.11	0.09	2.9	0.8	0	0.54	5.86
2019	27033	27	Minnesota	Cottonwood County	Midwest	0	11299	11096	10525	9004	8843	484	7810	8555	751	2552	4867	5138	5501	5283	11065	11065	8383	116	5423	4846	2.27	11127	753	3.57	14.57	9.91	36.21	50	50	92.91	2.36	7.09	4.73	1.8	71.07	1.66	0.58	1.71	0.79	3.33	0.64	1.63	5.83
2019	27035	27	Minnesota	Crow Wing County	Midwest	0	64217	63639	60693	52613	51852	2788	45892	50154	5252	13026	28666	30369	31762	30841	63225	63131	49497	399	41916	26820	2.36	63444	5252	4.27	13.71	10.61	22.39	49.77	50.23	98.21	1.4	1.79	0.39	0.95	77.86	0.12	0.04	0.06	0.17	0.42	0	0.14	1.61
2019	27037	27	Minnesota	Dakota County	Midwest	0	421453	416511	394124	335754	329870	21146	284431	317658	21851	98038	217534	229759	242126	233358	418832	418503	316099	3108	166598	161488	2.59	419507	22125	3.03	8.87	6.69	11.84	49.32	50.68	89.56	6.12	10.44	4.31	5.43	71.54	0.31	0.7	1.48	1.82	2.95	0.38	1.43	7.89
2019	27039	27	Minnesota	Dodge County	Midwest	0	20669	20448	19362	16205	15898	1144	13606	15236	1168	5168	10459	11135	11686	11378	20505	20503	15143	165	8241	7756	2.65	20574	1178	2.5	8.65	6.09	14.29	50.28	49.72	96.78	1.4	3.22	1.82	1.14	72.03	0.24	0.7	0.52	0.35	0.84	0.16	0.44	3.86
2019	27041	27	Minnesota	Douglas County	Midwest	0	37513	37065	35386	30721	30306	1502	26849	29444	2537	7771	17672	19039	19890	19398	37037	37032	29020	170	21152	16663	2.22	37080	2538	3.81	12.86	7.33	16.41	50.03	49.97	98.38	1.14	1.62	0.48	0.87	78.16	0.12	0.03	0.03	0.29	0.37	0	0.21	1.51
2019	27043	27	Minnesota	Faribault County	Midwest	0	13801	13648	12979	11313	11083	573	9863	10755	943	2690	6432	6912	7250	7016	13425	13415	10489	169	7043	6137	2.2	13521	944	4.32	11.98	8.5	21.5	50.14	49.86	97.42	1.11	2.58	1.47	0.71	76.57	0.15	1.01	0.25	0.06	0.3	0.04	0.35	2.46
2019	27045	27	Minnesota	Fillmore County	Midwest	0	20949	20726	19594	16635	16391	985	14435	15830	1298	4796	9660	10525	11043	10758	20493	20493	15425	212	9965	8616	2.38	20577	1302	3.89	10.75	7.83	16.7	50.32	49.68	97.84	1.08	2.16	1.08	0.54	74.74	0.04	0.04	0.11	0.89	0.23	0.42	0.61	3.02
2019	27047	27	Minnesota	Freeborn County	Midwest	0	30463	30243	28769	24911	24510	1321	21772	23772	2212	6228	14358	14775	15683	15095	29923	29918	23347	194	14357	13009	2.3	30015	2215	5.13	13.24	10	9.73	49.75	50.25	94.32	2.12	5.68	3.56	1.57	74.85	0.34	0.67	1.22	1.33	2.05	0.64	1.56	5.66
2019	27049	27	Minnesota	Goodhue County	Midwest	0	46246	45654	43624	37719	37144	2150	32680	35877	3395	9399	22541	23688	25078	24227	45342	45333	35174	679	20616	19452	2.33	45408	3413	2.12	10.36	7.74	10.3	49.68	50.32	96.84	1.49	3.16	1.67	1.17	75.96	0.24	0.14	0.94	0.36	0.5	0.23	0.45	2.85
2019	27051	27	Minnesota	Grant County	Midwest	0	5935	5873	5588	4798	4724	194	4232	4606	381	1242	2603	2881	3066	2940	5868	5868	4565	44	3302	2612	2.24	5894	394	5.64	14.32	10	13.74	50.56	49.44	98.92	0.47	1.08	0.61	0.34	77.07	0.05	0.05	0.27	0.24	0	0	0.09	1.06
2019	27053	27	Minnesota	Hennepin County	Midwest	0	1245837	1229939	1165038	1014164	999325	56849	864170	970883	52351	252713	642115	679652	723806	696128	1223987	1223760	953721	10604	533880	508030	2.4	1237371	52951	3.88	9.98	7.84	15.61	49.45	50.55	84.98	8.09	15.02	6.93	7.15	71.81	0.43	0.94	2.06	3.51	4.77	0.75	2.42	11.27
2019	27055	27	Minnesota	Houston County	Midwest	0	18648	18537	17626	15293	15053	788	13329	14609	1233	3795	9387	10036	10426	10246	18378	18378	14404	130	8764	8253	2.23	18443	1235	3.47	10.95	6.49	21.9	50.24	49.76	99.17	0.48	0.83	0.35	0.35	78.06	0.01	0.03	0.04	0.27	0.31	0.01	0.24	1.78
2019	27057	27	Minnesota	Hubbard County	Midwest	0	21019	20808	19886	17292	17066	849	15310	16573	1982	3929	8598	9262	9879	9495	20740	20736	16425	305	14817	8688	2.39	20867	1982	4.57	15.32	11.58	18.39	50.56	49.44	97.67	1.27	2.33	1.07	0.62	78.09	0.01	0.04	0.32	0.69	0.52	0.16	0.42	1.63
2019	27059	27	Minnesota	Isanti County	Midwest	0	39430	38949	37088	31616	31003	1822	27065	30009	2500	8433	19103	19976	21256	20397	38942	38925	29713	595	16007	14903	2.61	39113	2560	5.34	12.94	9.52	20.24	50.65	49.35	97.33	2.21	2.67	0.46	1.11	75.69	0.07	0.07	0.12	0.2	1.13	0.02	0.15	2.48
2019	27061	27	Minnesota	Itasca County	Midwest	0	45141	44717	42753	37400	36888	2181	32592	35639	3768	8105	18420	19433	20989	19911	44098	44082	34936	876	27667	19506	2.25	44359	3825	5.11	15.67	12.03	17.09	50.65	49.35	98.54	1.07	1.46	0.4	0.68	78.59	0.08	0.1	0.04	0.18	0.2	0	0.18	1.82
2019	27063	27	Minnesota	Jackson County	Midwest	0	9954	9833	9391	8213	8018	395	7139	7805	686	1960	4826	5150	5396	5251	9766	9766	7693	64	5077	4419	2.23	9842	703	4.84	11.57	7.43	15.59	51.13	48.87	96.32	1.95	3.68	1.73	1.61	76.68	0.13	0.66	0.14	0.79	1.41	0.09	0.76	3.58
2019	27065	27	Minnesota	Kanabec County	Midwest	0	16089	15957	15261	13248	13075	777	11455	12616	1336	3086	7278	7598	8099	7836	15807	15798	12451	189	7931	6439	2.46	15915	1336	6.96	17.42	13.74	28.13	50.57	49.43	98.84	0.85	1.16	0.3	0.68	78.26	0	0	0.01	0.29	0.71	0.01	0.01	2.24
2019	27067	27	Minnesota	Kandiyohi County	Midwest	0	42841	42195	39939	33990	33403	1865	28805	32394	2382	9522	20652	21364	22708	21982	41941	41941	31791	450	19917	16889	2.47	42141	2386	3.66	12.14	9.82	20.96	50.34	49.66	91.31	3.17	8.69	5.51	2.84	71.17	0.32	0.36	1.9	2.93	0.91	0.72	2.05	8.52
2019	27069	27	Minnesota	Kittson County	Midwest	0	4311	4260	4067	3558	3507	191	3077	3383	293	880	1993	2170	2280	2232	4151	4151	3231	31	2610	1860	2.17	4157	293	4.1	12.48	7.93	13.73	50.31	49.69	97.01	2.11	2.99	0.88	1.53	77.59	0.07	0.14	0.09	0.58	0.37	0	0	2.58
2019	27071	27	Minnesota	Koochiching County	Midwest	0	12515	12405	12007	10689	10534	611	9360	10225	1080	2059	5427	5701	6242	5889	12237	12237	9978	155	7937	5538	2.2	12329	1080	4.42	17.41	12.2	28.94	49.84	50.16	92.05	5.52	7.95	2.43	3.44	79.4	1.34	0.58	0.18	0.33	0.2	0	0.4	3.47
2019	27073	27	Minnesota	Lac qui Parle County	Midwest	0	6719	6670	6409	5653	5608	320	4972	5415	451	1213	3005	3291	3439	3356	6576	6576	5294	62	3672	3090	2.13	6598	451	4.6	14.4	10.27	25.85	50.13	49.87	97.08	1.37	2.92	1.55	1.15	79.45	0.01	0.1	0.8	0.63	0.61	0.08	0.73	2.78
2019	27075	27	Minnesota	Lake County	Midwest	0	10560	10440	10071	9024	8888	355	8104	8706	853	1700	4317	4622	4983	4814	10356	10356	8533	56	7775	5192	1.98	10391	853	3.62	15.04	11.88	27.51	51.36	48.64	97.96	1.69	2.04	0.35	1.08	82.13	0.11	0	0.09	0.14	0.38	0.11	0.35	1.24
2019	27077	27	Minnesota	Lake of the Woods County	Midwest	0	3771	3733	3561	3139	3067	117	2808	2972	258	725	1721	1917	2004	1931	3713	3713	2925	10	3806	1470	2.53	3724	258	0.75	12.86	12.2	40	53.27	46.73	97.75	2.04	2.25	0.21	0.48	78.6	0.16	0.05	0	0	0.08	0	0.11	0.9
2019	27079	27	Minnesota	Le Sueur County	Midwest	0	28242	27835	26506	22617	22189	1334	19335	21444	1744	6264	14010	14682	15610	15086	27986	27980	21314	249	12722	10939	2.55	28106	1744	3.98	10.92	8.39	14.32	50.11	49.89	97.12	1.04	2.88	1.83	0.8	74.4	0.34	0.3	0.64	0.55	0.32	0.4	0.85	3.92
2019	27081	27	Minnesota	Lincoln County	Midwest	0	5677	5605	5331	4560	4495	234	3989	4356	422	1261	2375	2707	2869	2786	5498	5497	4194	31	3135	2468	2.23	5512	422	5.69	12.97	7.53	13.79	50.38	49.62	98.86	0.65	1.14	0.49	0.55	76.26	0.09	0.07	0.14	0.19	0	0	0.06	0.94
2019	27083	27	Minnesota	Lyon County	Midwest	0	25758	25387	23892	20255	19930	1643	16428	19202	1297	6193	12507	12809	13895	13437	24560	24560	18103	144	11277	10018	2.44	25465	1306	3.42	9.98	7.14	10.9	49.81	50.19	91.59	3.1	8.41	5.31	2.74	71.06	0.17	0.36	0.83	3.95	3.57	0.46	2	5.94
2019	27085	27	Minnesota	McLeod County	Midwest	0	35832	35441	33755	29003	28517	1746	24734	27519	2298	7598	18071	18742	19623	19062	35455	35448	27322	394	15890	14714	2.41	35599	2309	3.55	12.53	9.78	17.5	50.11	49.89	96.67	1.63	3.33	1.7	1.29	75.13	0.09	0.82	0.36	0.43	0.45	0.04	0.53	3.56
2019	27087	27	Minnesota	Mahnomen County	Midwest	0	5501	5393	5019	4012	3917	313	3345	3762	318	1281	1920	2090	2309	2140	5391	5391	3734	284	2788	1946	2.8	5473	320	7.02	15.38	13.45	29.57	50.68	49.32	99.22	0.6	0.78	0.18	0.55	68.24	0.04	0	0	0.15	0.2	0	0.18	7.43
2019	27089	27	Minnesota	Marshall County	Midwest	0	9372	9249	8811	7593	7471	426	6545	7233	574	2015	4283	4740	4935	4827	9265	9263	7163	73	4826	3971	2.33	9300	574	4.96	12.11	8.97	14.22	50.52	49.48	97.84	1.48	2.16	0.67	0.97	76.54	0.28	0.13	0.1	0.17	0.3	0.01	0.58	3.25
2019	27091	27	Minnesota	Martin County	Midwest	0	19852	19628	18779	16224	15973	855	14055	15521	1586	3944	9014	9635	10322	9910	19550	19548	15331	185	9981	8759	2.23	19660	1602	6.42	14.56	10.47	22.41	50.13	49.87	98.19	1.41	1.81	0.4	1.22	77.8	0.04	0.1	0.18	0.09	0.44	0.22	0.34	2.52
2019	27093	27	Minnesota	Meeker County	Midwest	0	23105	22770	21692	18470	18154	1161	15767	17466	1525	5066	10905	11457	11847	11603	22689	22674	17176	257	10880	9209	2.47	22788	1527	3.1	11.26	8.6	13.39	51.07	48.93	98.2	0.66	1.8	1.14	0.57	74.71	0.23	0.21	0.37	0.34	0.18	0.26	0.46	2.42
2019	27095	27	Minnesota	Mille Lacs County	Midwest	0	25865	25582	24203	20779	20382	1256	17808	19634	1945	5319	11299	11920	12984	12223	25281	25281	19278	562	12914	10249	2.47	25419	1988	5.36	15.92	12.93	23.15	50.26	49.74	98.22	1.16	1.78	0.63	0.71	75.3	0.17	0.17	0.08	0.21	0.24	0	0.26	2.42
2019	27097	27	Minnesota	Morrison County	Midwest	0	33064	32711	31143	26636	26220	1558	22963	25287	2396	7106	15514	16330	17331	16637	32589	32554	24982	351	16150	13371	2.43	32719	2414	4.96	12.23	8.27	19.7	50.44	49.56	98.34	1.03	1.66	0.63	0.8	76	0.08	0.14	0.33	0.09	0.3	0.14	0.27	1.83
2019	27099	27	Minnesota	Mower County	Midwest	0	39807	39297	37219	31514	30950	1978	26837	29862	2554	9103	18215	18663	19992	19254	39053	39053	29374	305	17071	15565	2.51	39323	2563	2.83	12.23	9.88	18.69	50.39	49.61	88	3.68	12	8.32	3.25	68.42	0.25	0.72	2.91	4.44	4.12	2.3	3.96	7.13
2019	27101	27	Minnesota	Murray County	Midwest	0	8296	8206	7858	6807	6689	327	5972	6515	541	1624	3841	4104	4324	4202	8140	8139	6418	74	4627	3645	2.24	8197	552	3.49	13.49	9.41	23.94	50.01	49.99	96.19	1.35	3.81	2.46	0.89	76.37	0.12	0.58	1.34	0.42	1.17	0.43	1.36	2.6
2019	27103	27	Minnesota	Nicollet County	Midwest	0	33954	33595	31972	27740	27246	2242	22161	26466	1610	6901	16546	17191	19843	19230	31585	31566	24227	362	13535	12885	2.4	33722	1610	4.3	12.59	10.64	25.07	50.12	49.88	94.97	2.41	5.03	2.62	1.87	75.51	0.2	0.35	1.28	0.8	1.17	0.24	0.94	3.18
2019	27105	27	Minnesota	Nobles County	Midwest	0	21734	21406	19909	16661	16353	1030	13986	15826	957	5356	10061	10429	11114	10744	21315	21312	15524	326	8659	8033	2.65	21429	961	4.79	12.14	9.93	33.54	51.79	48.21	79.44	7.44	20.56	13.12	6.65	60.7	1.12	2.15	6.07	3.78	6.31	4.3	8.12	14.02
2019	27107	27	Minnesota	Norman County	Midwest	0	6520	6446	6163	5281	5167	330	4509	4977	402	1455	2879	3102	3258	3164	6351	6345	4847	28	3429	2746	2.32	6384	402	3.58	12.12	8.27	33.33	50.92	49.08	97.71	0.61	2.29	1.67	0.29	75.35	0	0.31	0	1.37	0.7	0.08	1.02	2.66
2019	27109	27	Minnesota	Olmsted County	Midwest	0	154809	153098	143989	122727	120694	7069	104693	116638	7996	36039	77905	81355	85730	83119	152624	152582	114952	1032	65380	62108	2.45	153048	8018	4.25	9.85	7.34	15.19	48.87	51.13	88.29	5.87	11.71	5.84	5.28	70.65	0.54	0.5	1.69	3.11	3.87	0.5	2.15	8.46
2019	27111	27	Minnesota	Todd County	Midwest	0	58195	57472	54792	47702	47000	2624	41487	45548	4161	11730	26143	27798	29479	28566	57190	57178	44716	540	36193	24687	2.31	57546	4166	3.94	13.35	10.02	16.08	50.39	49.61	96.85	1.91	3.15	1.24	1.37	77.1	0.23	0.3	0.35	0.37	0.5	0.37	0.67	2.99
2019	27113	27	Minnesota	Pennington County	Midwest	0	14183	14050	13249	11426	11229	658	9748	10870	886	3120	7286	7537	7813	7591	13961	13961	10668	94	6542	5995	2.32	13971	887	3.6	12.74	10.59	8.33	49.74	50.26	96.9	2.17	3.1	0.93	1.33	75.84	0.24	0.06	0.24	0.39	0.51	0.08	0.48	3.76
2019	27115	27	Minnesota	Pine County	Midwest	0	29223	28972	27851	24496	24107	1325	21332	23410	2120	5018	11895	12535	13457	12812	27418	27415	21855	402	17596	10760	2.56	27679	2130	5.2	17.94	14.96	28.61	53.39	46.61	98.3	1.34	1.7	0.37	0.8	79.77	0.14	0.08	0.03	0.11	0.42	0.02	0.28	3.86
2019	27117	27	Minnesota	Pipestone County	Midwest	0	9191	9075	8580	7242	7098	476	6209	6844	489	2278	3958	4160	4430	4302	9034	9032	6688	13	4500	3973	2.27	9032	490	8.28	14.59	10.67	11.76	48.79	51.21	93.8	1.47	6.2	4.73	0.79	71.37	0.3	0.23	1.48	2.72	0.22	2.27	1.81	2.67
2019	27119	27	Minnesota	Polk County	Midwest	0	31521	30996	29357	25118	24722	1660	21195	23882	1895	7116	14507	15176	16253	15705	30434	30405	22865	240	14952	12584	2.4	30934	1901	4.69	13.14	10.01	27.42	50.88	49.12	95.36	2.46	4.64	2.18	1.84	74.1	0.2	0.34	0.13	1.51	0.8	0.04	0.85	4.17
2019	27121	27	Minnesota	Pope County	Midwest	0	11048	10904	10422	9118	8982	443	8050	8729	846	2167	5249	5554	5793	5661	10854	10854	8557	91	6613	4981	2.18	10872	856	3.67	13.82	9.06	29.69	50.57	49.43	98.73	0.53	1.27	0.73	0.43	78.28	0.13	0.12	0.09	0.4	0.3	0	0.2	1.37
2019	27123	27	Minnesota	Ramsey County	Midwest	0	544442	536792	506421	436959	430542	28301	363138	417228	22133	115643	262292	272324	296654	283280	530642	530466	405362	6065	219977	209043	2.53	540315	22287	4	11.63	9.98	18.84	48.76	51.24	83.22	9.34	16.78	7.44	8.52	70.58	0.58	0.76	1.93	4.17	11.58	1.63	3.49	12.34
2019	27125	27	Minnesota	Red Lake County	Midwest	0	4015	3964	3755	3204	3140	184	2802	3030	280	930	1877	1961	2051	1992	3980	3980	3012	23	1938	1669	2.39	3997	280	6.9	14.09	10.66	23.73	50.83	49.17	98.66	0.92	1.34	0.42	0.67	75.04	0.12	0.2	0.05	0.05	0	0.05	0.19	2.66
2019	27127	27	Minnesota	Redwood County	Midwest	0	15261	15105	14334	12188	12008	774	10430	11551	876	3396	6750	7389	7669	7519	14900	14897	11304	159	7327	6261	2.38	15008	891	2.08	10.51	7.06	13.3	50.49	49.51	97.34	1.59	2.66	1.07	1.3	74.84	0.21	0.07	0.48	0.31	2.11	0.02	0.55	3.17
2019	27129	27	Minnesota	Renville County	Midwest	0	14652	14444	13762	11826	11628	643	10221	11271	856	3122	6524	7124	7407	7189	14231	14224	10981	92	7353	6085	2.35	14349	871	2.94	10.62	6.87	21.71	50.89	49.11	96.74	0.92	3.26	2.34	0.71	74.97	0.28	0.4	0.61	1.05	0.35	0.02	0.73	5.85
2019	27131	27	Minnesota	Rice County	Midwest	0	66185	65618	62427	54103	53338	4770	41853	51640	3707	13498	28477	29398	35472	34116	57898	57872	43633	485	25014	23005	2.51	63601	3724	3.36	9.53	7.53	17.05	51.02	48.98	91.64	3	8.36	5.36	2.4	73.17	0.25	1.14	1.1	2.86	1.84	0.59	1.98	8.82
2019	27133	27	Minnesota	Rock County	Midwest	0	9402	9234	8771	7406	7322	509	6359	6998	494	2241	4420	4698	4883	4801	9144	9135	6795	90	4267	3914	2.34	9175	497	3.03	10.71	7.46	10.87	48.94	51.06	98.05	1.39	1.95	0.55	1.01	73.97	0.2	0.07	0.17	0.11	0.42	0	0.39	1.71
2019	27135	27	Minnesota	Roseau County	Midwest	0	15361	15192	14464	12290	12038	770	10389	11609	1002	3414	7610	8106	8519	8302	15060	15060	11434	165	7607	5980	2.53	15183	1019	2.51	11.48	9.42	20.11	51.49	48.51	95.51	3.16	4.49	1.33	2.55	74.4	0.46	0.23	0.32	0.32	1.99	0	0.41	1.98
2019	27137	27	Minnesota	St. Louis County	Midwest	0	199759	197792	189588	168135	166238	11939	136248	161287	13959	34169	92622	94652	103244	98711	191809	191459	154621	1839	104654	85807	2.22	196528	14085	5.14	14.15	11.72	19.1	50.12	49.88	96.93	1.97	3.07	1.1	1.41	79.93	0.16	0.16	0.2	0.58	0.65	0.07	0.28	2.88
2019	27139	27	Minnesota	Scott County	Midwest	0	145275	143635	135128	111852	109420	8022	93633	104663	5402	38146	74727	79675	83365	80840	143352	143215	103087	1162	51213	49479	2.9	143534	5480	2.73	7.39	5.96	11.11	49.81	50.19	89.74	6.83	10.26	3.44	6.06	69.19	0.26	0.69	1.1	1.39	4.14	0.5	1.58	8.18
2019	27141	27	Minnesota	Sherburne County	Midwest	0	94463	93197	88233	73758	72540	5433	61632	69275	5184	23622	47818	50695	52977	51457	92076	92051	67263	860	33934	32206	2.87	92421	5201	4.09	9.11	7.08	16.65	51.08	48.92	96.09	2.51	3.91	1.4	2.01	72.03	0.25	0.23	0.32	0.6	0.85	0.18	0.53	3.58
2019	27143	27	Minnesota	Sibley County	Midwest	0	14892	14748	14045	11997	11759	715	10314	11363	776	3220	7231	7818	8159	7935	14742	14740	11245	175	6602	6031	2.43	14772	780	2.52	10.63	7.32	18.7	50.91	49.09	94.78	1.35	5.22	3.87	1.22	72.65	0.46	1.05	1.58	0.79	0.24	0.81	1.97	4.95
2019	27145	27	Minnesota	Stearns County	Midwest	0	158452	156738	148257	128028	125869	11174	97948	121714	9259	34461	79855	80889	90375	86326	151561	151481	115358	1020	64664	59479	2.53	157308	9508	2.66	10.74	8.42	20.07	50.3	49.7	92.81	3.06	7.19	4.14	2.64	73.73	0.14	0.31	0.64	3.05	1.49	0.53	1.38	5.63
2019	27147	27	Minnesota	Steele County	Midwest	0	36683	36236	34393	29005	28430	1827	24579	27477	2091	8585	17858	18621	19650	18914	36180	36175	27107	373	15628	14692	2.46	36295	2126	4.64	11	7.63	15.76	49.61	50.39	94.69	3.02	5.31	2.29	2.61	72.76	0.21	0.95	0.64	0.49	0.56	0.11	0.72	5.45
2019	27149	27	Minnesota	Stevens County	Midwest	0	9789	9675	9235	8053	7904	778	5835	7708	363	2023	4984	5125	5513	5383	9491	9483	7416	38	4214	3624	2.6	9696	363	1.16	10.84	8.4	20.41	50.14	49.86	93.22	2.63	6.78	4.16	2.07	74.84	0.02	0.01	0.27	3.86	1.84	0.35	2.89	5.3
2019	27151	27	Minnesota	Swift County	Midwest	0	9359	9234	8825	7604	7476	398	6652	7239	565	2003	4407	4689	4881	4766	9228	9221	7121	71	4843	4263	2.16	9234	565	4.69	13.2	7.98	23	50.07	49.93	97.18	0.68	2.82	2.14	0.53	75.34	0.47	0.27	0.52	0.88	0.71	0.28	1.05	2.88
2019	27153	27	Minnesota	Todd County	Midwest	0	24494	24274	22839	19629	19253	1062	16887	18663	1780	5311	10071	10819	11474	11089	24186	24184	18430	312	13238	9819	2.46	24309	1826	4.07	13.88	10.55	30.32	51.4	48.6	95.99	1.33	4.01	2.68	0.89	73.68	0.24	0.65	0.95	0.84	0.21	0.49	1.76	6.09
2019	27155	27	Minnesota	Traverse County	Midwest	0	3311	3287	3151	2796	2737	90	2516	2658	238	606	1545	1692	1784	1712	3225	3224	2573	38	2065	1608	2	3225	238	7.52	16.19	10.36	23.08	49.65	50.35	97.64	1.6	2.36	0.76	1.18	79.55	0	0.03	0	0.72	0.19	0	0.51	3.33
2019	27157	27	Minnesota	Wabasha County	Midwest	0	21537	21300	20352	17716	17463	984	15443	16897	1532	4351	10399	11047	11705	11274	21322	21311	16733	180	10241	9020	2.36	21362	1542	4.04	13.64	8.57	21.38	50.37	49.63	97.65	1.43	2.35	0.93	0.99	77.68	0.01	0.08	0.27	0.56	0.18	0.35	0.31	2.15
2019	27159	27	Minnesota	Wadena County	Midwest	0	13654	13475	12718	10774	10638	713	9246	10167	891	3245	5495	5864	6383	5998	13304	13272	9877	116	7134	5666	2.33	13332	891	6.11	16.88	14.92	21.81	49.36	50.64	98.13	0.88	1.87	1	0.5	73.74	0.19	0.01	0.04	0.76	0.26	0.04	0.03	2.23
2019	27161	27	Minnesota	Waseca County	Midwest	0	18740	18593	17660	15184	14993	1052	12915	14361	1110	3913	8732	9153	9700	9317	17693	17689	13427	209	7961	7425	2.38	17796	1112	3.98	10.9	7.79	17.41	48.05	51.95	96.05	2.08	3.95	1.88	1.71	74.78	0.43	0.57	0.51	0.37	0.42	0.23	0.83	3
2019	27163	27	Minnesota	Washington County	Midwest	0	255938	253339	240609	204339	200390	13508	172559	192750	13152	59373	126877	134647	140960	137499	252232	252112	189791	2265	98421	94431	2.67	252944	13322	2.84	9.1	7.21	10.86	49.48	50.52	92.45	5.02	7.55	2.53	4.39	73.09	0.21	0.44	0.87	1.01	3.66	0.18	0.83	7.09
2019	27165	27	Minnesota	Washington County	Midwest	0	10972	10855	10142	8710	8591	609	7422	8287	636	2459	5115	5406	5715	5550	10836	10836	8158	128	5056	4310	2.51	10843	650	3.95	13.43	9.96	21.61	50.23	49.77	87.19	3.75	12.81	9.07	3.11	67.7	0.99	1.77	3.17	3.14	0.77	1.75	3.91	10.9
2019	27167	27	Minnesota	Wilkin County	Midwest	0	6291	6214	5924	5129	5017	302	4386	4863	356	1295	3002	3189	3315	3256	6147	6147	4749	31	3117	2818	2.18	6165	357	9.18	15.38	12.34	26.56	51.58	48.42	99.43	0.46	0.57	0.11	0.35	77.19	0.02	0.08	0	0.02	0.03	0	0.12	1.15
2019	27169	27	Minnesota	Winona County	Midwest	0	50725	50167	48282	43216	42667	4375	31392	41485	3032	8635	26534	26368	29597	28528	47085	47006	38065	250	21220	19442	2.41	50270	3071	3.85	11.61	8.73	21.23	49.53	50.47	96.19	1.58	3.81	2.23	1.06	79.91	0.33	0.17	0.43	1.29	1.68	0.1	0.61	4.48
2019	27171	27	Minnesota	Wright County	Midwest	0	134438	132858	125009	103038	100982	7397	86800	96579	6736	35236	68054	71553	74962	72962	132905	132867	95880	1333	51815	48242	2.76	133647	6895	4.02	9.47	7.3	10.4	50.54	49.46	96.61	2.18	3.39	1.2	1.6	70.73	0.18	0.32	0.46	0.24	0.64	0.09	0.43	2.66
2019	27173	27	Minnesota	Yellow Medicine County	Midwest	0	9814	9663	9203	7947	7805	460	6829	7549	589	2083	4525	4845	5047	4924	9592	9588	7387	93	4767	4087	2.33	9648	591	3.94	13.1	9.2	20.24	50.78	49.22	97.55	1.4	2.45	1.05	1.09	75.92	0.21	0.44	0.24	0.15	0.38	0.32	0.53	2.49
2019	28001	28	Mississippi	Adams County	South	0	31266	30827	29361	25877	25405	1222	22301	24771	1479	4967	9929	10163	11621	10449	28695	28688	22235	1270	14692	11237	2.56	28724	1486	2.81	17.41	16.78	24.14	51.6	48.4	91.68	1.56	8.32	6.75	1.2	72.49	0.77	0.6	0.31	5.08	0.21	4.01	2.31	1.48
2019	28003	28	Mississippi	Alcorn County	South	0	37090	36751	34912	30115	29499	1915	25524	28433	1738	7302	14825	15017	16395	15323	36275	36272	27822	864	17268	14649	2.49	36431	1759	6.56	20.98	18.39	24.74	49.12	50.88	98.34	0.82	1.66	0.83	0.59	76.03	0.07	0.27	0	0.5	0.15	0	0.36	1.98
2019	28005	28	Mississippi	Amite County	South	0	12412	12373	11739	10308	10147	598	9026	9845	698	2178	4109	4171	4717	4309	12298	12298	9737	377	6789	5218	2.36	12304	698	1.83	21.57	19.25	20.35	48.45	51.55	99.43	0.27	0.57	0.3	0.13	79.02	0.16	0	0.12	0.02	0.13	0	0.16	0.84
2019	28007	28	Mississippi	Attala County	South	0	18437	18081	17252	14548	14283	991	12286	13769	940	3515	6505	6610	7507	6756	18117	18117	13469	960	9239	6941	2.6	18137	940	5.98	22.82	22.6	36.48	47.29	52.71	98.78	0.79	1.22	0.43	0.49	74.25	0.07	0.03	0.07	0.26	0.24	0.24	0.08	1.55
2019	28009	28	Mississippi	Benton County	South	0	8232	8180	7918	6790	6670	579	5693	6463	455	1391	2926	2970	3199	3010	8156	8156	6387	365	4256	3149	2.59	8156	487	3.45	17.36	15.16	13.06	49.15	50.85	98.25	0.89	1.75	0.86	0.66	77.65	0.01	0.5	0.33	0.02	0	0.52	0.54	1.3
2019	28011	28	Mississippi	Bolivar County	South	0	31848	31461	29664	25217	24856	1963	20618	23910	1076	6104	10304	10310	11703	10739	30305	30283	22564	1162	14357	12111	2.51	31211	1076	6.12	19.31	19.49	23.14	47.14	52.86	97.85	0.7	2.15	1.45	0.54	73.8	0.08	0.29	0.48	0.61	0.37	0	0.53	2.37
2019	28013	28	Mississippi	Calhoun County	South	0	14499	14380	13640	11639	11406	704	9866	11052	435	2777	5258	5347	5771	5479	14217	14214	10870	518	7007	5846	2.44	14307	435	4.92	21.58	19.51	29.15	47.71	52.29	96.68	0.82	3.32	2.5	0.7	74.09	0.15	0.35	1.2	0.8	0.08	0.59	0.48	3
2019	28015	28	Mississippi	Carroll County	South	0	10070	10007	9619	8408	8372	611	7298	8129	496	1512	3287	3407	3725	3458	9846	9843	7905	354	5181	3827	2.57	9843	496	3.25	19.39	15.22	20.91	50.47	49.53	99.97	0	0.03	0.03	0	80.72	0	0	0.03	0	0	0	0.03	0
2019	28017	28	Mississippi	Chickasaw County	South	0	17193	17030	15942	13584	13362	923	11350	12899	361	3435	6580	6717	7059	6798	16726	16726	12458	693	7596	6476	2.58	16744	361	6.14	19.09	16.86	6.67	48.22	51.78	97.77	0.72	2.23	1.52	0.48	73.55	0.98	0.06	0	0.48	0.07	0.11	1	2.07
2019	28019	28	Mississippi	Choctaw County	South	0	8277	8240	7853	6761	6688	503	5784	6456	398	1462	2882	2930	3281	3002	8058	8052	6366	185	4195	3228	2.51	8145	398	11.64	26.34	21.89	19.32	50.24	49.76	99.65	0.31	0.35	0.04	0.11	78.04	0	0	0.04	0	0.03	0	0	0.2
2019	28021	28	Mississippi	Claiborne County	South	0	9089	8989	8543	7475	7364	1228	5208	7113	327	1496	2567	2462	3112	2719	8329	8329	6404	327	4336	2908	2.86	9034	339	1.87	13.57	10.55	42.33	46.89	53.11	98.58	0.86	1.42	0.56	0.39	77.84	0	0	0.22	0.34	0.04	0	0.4	1.51
2019	28023	28	Mississippi	Clarke County	South	0	15770	15548	14868	12874	12580	767	10895	12234	1017	2893	6034	6126	6838	6367	15673	15668	12178	549	8000	6237	2.52	15709	1017	3.82	23.78	24.12	22.74	46.75	53.25	99.44	0.56	0.56	0	0.38	77.61	0	0	0	0	0	0	0	0.44
2019	28025	28	Mississippi	Clay County	South	0	19640	19358	18522	15933	15797	1304	13402	15102	1004	3753	6619	7001	7848	7037	19349	19339	14859	646	9289	7618	2.54	19384	1004	2.39	9.56	5.98	19.58	46.56	53.44	99.33	0.36	0.67	0.31	0.2	76.68	0	0	0.04	0.27	0.2	0	0	0.72
2019	28027	28	Mississippi	Coahoma County	South	0	23255	22801	21353	17934	17581	1520	14443	16895	998	4712	7475	7726	9422	8024	22674	22669	16360	1172	10711	8782	2.56	22938	998	3.36	13.75	12.63	24.91	46.2	53.8	99.43	0.34	0.57	0.23	0.22	72.44	0.06	0	0.09	0.09	0.18	0.05	0.09	0.99
2019	28029	28	Mississippi	Copiah County	South	0	28501	28132	26755	23041	22629	1763	18923	21888	1074	4987	10360	10385	11680	10808	27541	27541	21039	1252	12333	9414	2.93	28352	1091	2.93	15.24	13.9	11.17	47.72	52.28	98.08	1.17	1.92	0.74	0.88	76.05	0	0.15	0.28	0.32	0	0.34	0.61	1.33
2019	28031	28	Mississippi	Covington County	South	0	18978	18634	17686	15042	14754	1040	12452	14238	1027	4070	7214	7259	7974	7324	18681	18647	13996	544	8690	6759	2.77	18702	1027	8.12	18.35	13.65	24.09	48.76	51.24	99.13	0.51	0.87	0.37	0.24	74.83	0	0.12	0.25	0	0	0	0.15	0.78
2019	28033	28	Mississippi	DeSoto County	South	0	178975	176790	168004	141348	138599	10677	116845	132268	10285	39843	85532	88148	93968	88982	177342	177012	131567	4445	67168	62890	2.83	177891	10564	3.72	11.5	9.79	15.88	48.21	51.79	95.79	2.23	4.21	1.98	1.68	72.27	0.12	0.36	0.59	0.9	0.99	0.15	0.93	3.22
2019	28035	28	Mississippi	Forrest County	South	0	75224	74256	70206	60508	59298	4505	46822	57648	4530	14944	31775	31112	35431	32568	71682	71552	54425	1602	32989	28086	2.55	74587	4634	8.5	20.84	18.97	41.56	47.49	52.51	96.84	1.27	3.16	1.89	0.65	75.18	0.09	0.07	0.73	1	0.61	0.24	0.27	2.04
2019	28037	28	Mississippi	Franklin County	South	0	7733	7615	7305	6170	6022	268	5302	5899	456	1536	2617	2643	2884	2749	7641	7641	5809	291	4269	2928	2.61	7655	456	3.54	18.12	12.5	19.78	47.8	52.2	99.57	0.25	0.43	0.18	0.19	76.13	0.01	0	0.12	0.05	0	0.03	0	0.16
2019	28039	28	Mississippi	George County	South	0	23917	23709	22179	18856	18399	1351	15571	17546	1559	5446	7802	8227	9628	8361	23310	23280	17028	575	9527	7592	3.08	23369	1559	4.19	19.58	16.62	31.78	50.32	49.68	98.62	0.72	1.38	0.66	0.46	72.83	0.05	0	0.03	0.58	0.48	0.26	0.28	2.25
2019	28041	28	Mississippi	Greene County	South	0	13645	13610	13004	11534	11392	606	9796	10996	784	2304	3082	3174	3804	3352	9776	9776	7151	292	5166	3925	2.5	9795	790	5.82	21.78	17.74	34.07	59.77	40.23	98.07	0.24	1.93	1.69	0.09	78.89	0.15	0.37	0.02	1.16	0	0	0.02	0.23
2019	28043	28	Mississippi	Grenada County	South	0	21088	20879	19750	16910	16756	1291	14282	16070	1052	4402	8113	8191	8893	8317	20705	20705	15744	511	10243	8391	2.47	20740	1052	5.08	20.71	19.17	33.02	47.64	52.36	99.28	0.47	0.72	0.24	0.04	75.96	0	0.14	0.1	0	0.2	0	0.15	0.57
2019	28045	28	Mississippi	Hancock County	South	0	46961	46441	44332	38979	38366	2194	33656	36983	4150	7857	18754	19385	21368	19631	46675	46548	36893	1639	25261	20036	2.33	46762	4152	7.33	18.61	16.49	26.71	48.92	51.08	97.18	2.19	2.82	0.63	1.32	78.39	0.29	0.07	0.15	0.13	0.6	0.05	0.18	2.57
2019	28047	28	Mississippi	Harrison County	South	0	204502	202082	190987	163212	160495	10734	135348	148742	20942	42495	87251	86215	93725	84893	198996	195757	147271	4682	92687	78104	2.56	196504	21641	6.37	16.24	13.92	16.36	49.07	50.93	94.12	3.69	5.88	2.19	2.26	73.87	0.29	0.36	0.72	0.82	2.18	0.38	0.98	4.16
2019	28049	28	Mississippi	Hinds County	South	0	238797	236090	223213	190324	187160	14784	153522	180162	10963	45400	100224	102096	115656	104928	229998	229820	172947	9087	104284	88611	2.59	236360	11010	3.93	12.67	10.92	17.18	46.63	53.37	97.98	0.95	2.02	1.07	0.6	74.61	0.04	0.13	0.31	0.58	0.38	0.23	0.4	1.64
2019	28051	28	Mississippi	Holmes County	South	0	17737	17562	16532	13923	13641	1194	10976	13139	424	3145	4846	4872	6045	5061	17005	17005	12455	1260	8554	6188	2.76	17560	433	6.83	20.44	21.41	32.76	47.83	52.17	99.63	0.34	0.37	0.02	0.09	74.08	0	0	0.02	0	0.02	0	0	0.51
2019	28053	28	Mississippi	Humphreys County	South	0	8389	8315	7875	6512	6366	397	5403	6140	238	1614	2691	2736	3243	2768	8299	8299	6050	512	3819	3186	2.6	8299	238	7.78	22.16	22.56	22.73	47.81	52.19	97.76	0.48	2.24	1.76	0.48	71.43	0.48	0.02	1.26	0	0.04	0	0.33	0.53
2019	28055	28	Mississippi	Issaquena County	South	0	1361	1339	1269	1178	1174	12	1110	1162	39	178	305	308	357	315	1063	1063	864	21	565	483	2.19	1063	39	5.03	30.1	35.78	0	61.79	38.21	100	0	0	0	0	85.38	0	0	0	0	0	0	0.08	0.55
2019	28057	28	Mississippi	Itawamba County	South	0	23462	23125	22211	19258	18897	1541	15716	18306	1296	4081	9511	9830	10254	10068	22362	22320	17334	707	10298	8653	2.59	23193	1300	2.73	17.74	16.76	30.54	50.44	49.56	99.69	0.12	0.31	0.19	0.07	78.01	0.06	0.09	0	0.04	0	0.13	0.13	0.83
[truncated: 1,802 more rows]
[truncated: 861 more columns]
